# Supplementary material for: Genetic Diversity, Population Structure and Marker-Trait Association for 100-Seed Weight in International Safflower Panel Using SilicoDArT Marker Information
Source: Plants (Basel). 2020 May 21;9(5):652. doi: 10.3390/plants9050652 (PMC7284372; doi:10.3390/plants9050652)
Supplement: Supplementary file 1 [file plants-09-00652-s001.zip]

Archive with 5 entries (4 files):
- plants-783153-supplementary-for proofreading/
- plants-783153-supplementary-for proofreading/SupplementaryTable S1.xlsx
- plants-783153-supplementary-for proofreading/SupplementaryTable S2.xlsx
- plants-783153-supplementary-for proofreading/SupplementaryTable S3.xlsx
- plants-783153-supplementary-for proofreading/SupplementaryTable S4.docx
