# Supplementary material for: Genetic Diversity, Population Structure and Marker-Trait Association for 100-Seed Weight in International Safflower Panel Using SilicoDArT Marker Information
Source: Plants (Basel). 2020 May 21;9(5):652. doi: 10.3390/plants9050652 (PMC7284372; doi:10.3390/plants9050652)
Supplement: Supplementary file 1 [file plants-09-00652-s001.zip › plants-783153-supplementary-for proofreading/SupplementaryTable S1.xlsx]

## Sheet: 100-seed weight
100-seed weight (g)
Accession Name	Pakistan	Turkey	Mean
Israel-1	3.27	3.306	3.288
Romania-1	1.88	2.987	2.4335
Morocco-1	2.55	2.98	2.765
Egypt-1	2.73	3.4385	3.08425
Pakistan-1	3.545	3.4565	3.50075
Pakistan-2	3.16	3.8445	3.50225
Pakistan-3	3.725	3.7	3.7125
Pakistan-4	2.39	2.511	2.4505
Pakistan-5	2.385	2.3555	2.37025
Pakistan-6	2.3	2.3205	2.31025
Pakistan-7	3.225	3.261	3.243
Egypt-2	2.25	2.7405	2.49525
Egypt-3	4.35	3.7875	4.06875
Egypt-4	3.075	3.863	3.469
India-1	3.95	4.146	4.048
Egypt-5	5.285	5.3195	5.30225
Egypt-6	2.395	2.789	2.592
Iran-1	3.27	3.8585	3.56425
Jordan-1	3.9	4.0205	3.96025
Jordan-2	2.32	3.4405	2.88025
Israel-2	3.98	3.4715	3.72575
Spain-1	4.74	3.764	4.252
Spain-2	3.81	3.4545	3.63225
Spain-3	3.17	2.9885	3.07925
Spain-4	3.06	2.5265	2.79325
Portugal-1	3.79	3.863	3.8265
Portugal-2	3.81	3.4	3.605
Morocco-2	2.91	2.361	2.6355
Portugal-3	3.93	4.044	3.987
Portugal-4	3.88	3.688	3.784
Portugal-5	3.28	3.201	3.2405
Iraq-1	2.15	2.5515	2.35075
Iraq-2	3.75	3.263	3.5065
Afghanistan-1	2.41	2.165	2.2875
Israel-3	4.5	3.7465	4.12325
Syria-1	3.33	3.903	3.6165
Syria-2	2.71	3.1795	2.94475
Portugal-6	4.06	3.805	3.9325
Uzbekistan-1	3.74	3.018	3.379
China-1	3.18	3.5155	3.34775
China-2	3.52	3.3225	3.42125
Iran-2	3.2	3.052	3.126
Iran-3	3.16	2.701	2.9305
Turkey-1	3.33	3.593	3.4615
Turkey-2	4.22	4.24	4.23
Turkey-3	3.35	3.227	3.2885
Turkey-4	4.27	4.301	4.2855
Afghanistan-2	2.76	2.767	2.7635
India-2	2.86	3.4135	3.13675
Russia-1	3.07	3.261	3.1655
India-3	3.96	3.7255	3.84275
India-4	3.72	3.321	3.5205
India-5	4.38	4.191	4.2855
Kazakhstan-1	2.56	2.5785	2.56925
Turkey-5	2.41	3.145	2.7775
Argentina-1	3.09	3.526	3.308
Uzbekistan-2	2.21	2.3275	2.26875
Uzbekistan-3	2.62	3.1035	2.86175
Syria-3	2.37	3.0185	2.69425
Thailand-1	2.77	3.446	3.108
Iran-4	2.01	2.5345	2.27225
Iran-5	2.06	2.628	2.344
Bangladesh-1	2.99	2.869	2.9295
Bangladesh-2	3.7	3.243	3.4715
Bangladesh-3	3.13	2.8125	2.97125
India-6	2.98	3.1945	3.08725
Afghanistan-3	1.88	2.512	2.196
Australia-1	2.91	2.7875	2.84875
Turkey-6	2.72	2.8785	2.79925
Pakistan-8	2.82	2.868	2.844
Pakistan-9	3.21	2.874	3.042
Iran-6	3.94	3.8195	3.87975
Jordan-3	4.34	3.994	4.167
Jordan-4	3.57	4.026	3.798
Jordan-5	3.09	3.6305	3.36025
Israel-4	3.83	4.1455	3.98775
Turkey-7	3.02	3.184	3.102
Turkey-8	3.88	3.834	3.857
Austria-1	3.07	3.4035	3.23675
Hungary-1	2.8	3.469	3.1345
Libya-1	2.55	2.735	2.6425
Bangladesh-4	3.43	3.47	3.45
Iran-7	2.48	2.618	2.549
Turkey-9	3	3.0485	3.02425
Pakistan-10	3.55	4.0225	3.78625
China-3	4.97	4.5325	4.75125
China-4	4.28	3.7275	4.00375
China-5	4.8	4.5225	4.66125
China-6	3.91	3.951	3.9305
China-7	3.6	3.6685	3.63425
France-1	2.75	2.7235	2.73675
Austria-2	2.85	2.782	2.816
Pakistan-11 (Thori-78)	3.63	3.54	3.585
Turkey-10 (Dinçer)	2.39	2.7	2.545
Mean	3.25654	3.33026	3.2934
