# Supplementary material for: Genetic Diversity, Population Structure and Marker-Trait Association for 100-Seed Weight in International Safflower Panel Using SilicoDArT Marker Information
Source: Plants (Basel). 2020 May 21;9(5):652. doi: 10.3390/plants9050652 (PMC7284372; doi:10.3390/plants9050652)
Supplement: Supplementary file 1 [file plants-09-00652-s001.zip › plants-783153-supplementary-for proofreading/SupplementaryTable S2.xlsx]

## Sheet: DIVERSITY
Estimation of various genetic diversity indices for whole marker set
Band Frequency, Estimated Allele Frequency (p & q), Samples Size, No. Alleles, No. Effective Alleles, Information Index, Expected and Unbiased Expected Heterozygosity
	Locus	Band Freq.	p	q	N	Na	Ne	I	He	uHe
	Loci1	0.48936	0.28541	0.71459	47	2	1.68891	0.597991	0.407903	0.412289
	Loci2	0.45652	0.26279	0.73721	46	2	1.63255	0.575955	0.387463	0.391721
	Loci3	0.46667	0.269703	0.730297	45	2	1.64997	0.582963	0.393927	0.398353
	Loci4	0.38298	0.214493	0.785507	47	2	1.50823	0.519849	0.336971	0.340595
	Loci5	0.51064	0.300456	0.699544	47	2	1.72522	0.61125	0.420364	0.424884
	Loci6	0.57778	0.350214	0.649786	45	2	1.83529	0.647579	0.455128	0.460242
	Loci7	0.43478	0.248191	0.751809	46	2	1.59536	0.560339	0.373184	0.377285
	Loci8	0.52174	0.308436	0.691564	46	2	1.744	0.617843	0.426606	0.431294
	Loci9	0.41304	0.233869	0.766131	46	2	1.55848	0.543909	0.358349	0.362287
	Loci10	0.3913	0.219811	0.780189	46	2	1.52204	0.526668	0.342988	0.346757
	Loci11	0.47826	0.277685	0.722315	46	2	1.66987	0.590753	0.401152	0.40556
	Loci12	0.36957	0.206001	0.793999	46	2	1.48617	0.50861	0.327129	0.330724
	Loci13	0.3913	0.219811	0.780189	46	2	1.52204	0.526668	0.342988	0.346757
	Loci14	0.5	0.292893	0.707107	46	2	1.70711	0.604722	0.414214	0.418765
	Loci15	0.45652	0.26279	0.73721	46	2	1.63255	0.575955	0.387463	0.391721
	Loci16	0.62222	0.385364	0.614636	45	2	1.90012	0.666629	0.473717	0.47904
	Loci17	0.57447	0.347672	0.652328	47	2	1.83014	0.645994	0.453592	0.45847
	Loci18	0.41304	0.233869	0.766131	46	2	1.55848	0.543909	0.358349	0.362287
	Loci19	0.44681	0.256232	0.743768	47	2	1.61591	0.569078	0.381154	0.385252
	Loci20	0.54348	0.324336	0.675664	46	2	1.78026	0.630095	0.438284	0.443101
	Loci21	0.5	0.292893	0.707107	46	2	1.70711	0.604722	0.414214	0.418765
	Loci22	0.45652	0.26279	0.73721	46	2	1.63255	0.575955	0.387463	0.391721
	Loci23	0.45455	0.261451	0.738549	44	2	1.62917	0.574569	0.386189	0.390628
	Loci24	0.46667	0.269703	0.730297	45	2	1.64997	0.582963	0.393927	0.398353
	Loci25	0.5	0.292893	0.707107	46	2	1.70711	0.604722	0.414214	0.418765
	Loci26	0.46667	0.269703	0.730297	45	2	1.64997	0.582963	0.393927	0.398353
	Loci27	0.53333	0.31687	0.68313	45	2	1.76344	0.624488	0.432927	0.437791
	Loci28	0.57447	0.347672	0.652328	47	2	1.83014	0.645994	0.453592	0.45847
	Loci29	0.4	0.225403	0.774597	45	2	1.53655	0.533662	0.349193	0.353117
	Loci30	0.44444	0.254644	0.745356	45	2	1.61187	0.56738	0.379601	0.383866
	Loci31	0.46809	0.270675	0.729325	47	2	1.6524	0.583929	0.39482	0.399066
	Loci32	0.53191	0.315833	0.684167	47	2	1.76107	0.623688	0.432165	0.436812
	Loci33	0.51111	0.300794	0.699206	45	2	1.72602	0.611536	0.420634	0.42536
	Loci34	0.5	0.292893	0.707107	46	2	1.70711	0.604722	0.414214	0.418765
	Loci35	0.44444	0.254644	0.745356	45	2	1.61187	0.56738	0.379601	0.383866
	Loci36	0.54348	0.324336	0.675664	46	2	1.78026	0.630095	0.438284	0.443101
	Loci37	0.51111	0.300794	0.699206	45	2	1.72602	0.611536	0.420634	0.42536
	Loci38	0.4186	0.237507	0.762493	43	2	1.56788	0.548189	0.362195	0.366456
	Loci39	0.46667	0.269703	0.730297	45	2	1.64997	0.582963	0.393927	0.398353
	Loci40	0.43478	0.248191	0.751809	46	2	1.59536	0.560339	0.373184	0.377285
	Loci41	0.51111	0.300794	0.699206	45	2	1.72602	0.611536	0.420634	0.42536
	Loci42	0.45455	0.261451	0.738549	44	2	1.62917	0.574569	0.386189	0.390628
	Loci43	0.55556	0.333333	0.666667	45	2	1.8	0.636514	0.444444	0.449438
	Loci44	0.44681	0.256232	0.743768	47	2	1.61591	0.569078	0.381154	0.385252
	Loci45	0.44444	0.254644	0.745356	45	2	1.61187	0.56738	0.379601	0.383866
	Loci46	0.36364	0.202276	0.797724	44	2	1.4765	0.503541	0.322721	0.32643
	Loci47	0.43478	0.248191	0.751809	46	2	1.59536	0.560339	0.373184	0.377285
	Loci48	0.46667	0.269703	0.730297	45	2	1.64997	0.582963	0.393927	0.398353
	Loci49	0.43182	0.246222	0.753778	44	2	1.59031	0.558146	0.371193	0.37546
	Loci50	0.42222	0.239883	0.760117	45	2	1.57401	0.550945	0.364678	0.368776
	Loci51	0.475	0.275431	0.724569	40	2	1.66427	0.588586	0.399138	0.40419
	Loci52	0.40426	0.228155	0.771845	47	2	1.54369	0.537037	0.352201	0.355988
	Loci53	0.46809	0.270675	0.729325	47	2	1.6524	0.583929	0.39482	0.399066
	Loci54	0.47826	0.277685	0.722315	46	2	1.66987	0.590753	0.401152	0.40556
	Loci55	0.6087	0.374457	0.625543	46	2	1.88139	0.661285	0.468478	0.473626
	Loci56	0.5	0.292893	0.707107	46	2	1.70711	0.604722	0.414214	0.418765
	Loci57	0.44681	0.256232	0.743768	47	2	1.61591	0.569078	0.381154	0.385252
	Loci58	0.42553	0.242063	0.757937	47	2	1.57962	0.553447	0.366937	0.370883
	Loci59	0.47826	0.277685	0.722315	46	2	1.66987	0.590753	0.401152	0.40556
	Loci60	0.38298	0.214493	0.785507	47	2	1.50823	0.519849	0.336971	0.340595
	Loci61	0.51064	0.300456	0.699544	47	2	1.72522	0.61125	0.420364	0.424884
	Loci62	0.48936	0.28541	0.71459	47	2	1.68891	0.597991	0.407903	0.412289
	Loci63	0.44681	0.256232	0.743768	47	2	1.61591	0.569078	0.381154	0.385252
	Loci64	0.53191	0.315833	0.684167	47	2	1.76107	0.623688	0.432165	0.436812
	Loci65	0.46809	0.270675	0.729325	47	2	1.6524	0.583929	0.39482	0.399066
	Loci66	0.48936	0.28541	0.71459	47	2	1.68891	0.597991	0.407903	0.412289
	Loci67	0.46809	0.270675	0.729325	47	2	1.6524	0.583929	0.39482	0.399066
	Loci68	0.46667	0.269703	0.730297	45	2	1.64997	0.582963	0.393927	0.398353
	Loci69	0.52174	0.308436	0.691564	46	2	1.744	0.617843	0.426606	0.431294
	Loci70	0.48889	0.28508	0.71492	45	2	1.6881	0.597687	0.407618	0.412198
	Loci71	0.48889	0.28508	0.71492	45	2	1.6881	0.597687	0.407618	0.412198
	Loci72	0.45652	0.26279	0.73721	46	2	1.63255	0.575955	0.387463	0.391721
	Loci73	0.34783	0.192427	0.807573	46	2	1.45095	0.489723	0.310798	0.314213
	Loci74	0.40909	0.231294	0.768706	44	2	1.55182	0.540835	0.355594	0.359681
	Loci75	0.48889	0.28508	0.71492	45	2	1.6881	0.597687	0.407618	0.412198
	Loci76	0.5	0.292893	0.707107	46	2	1.70711	0.604722	0.414214	0.418765
	Loci77	0.42553	0.242063	0.757937	47	2	1.57962	0.553447	0.366937	0.370883
	Loci78	0.38636	0.216651	0.783349	44	2	1.51384	0.522636	0.339426	0.343328
	Loci79	0.5	0.292893	0.707107	46	2	1.70711	0.604722	0.414214	0.418765
	Loci80	0.42553	0.242063	0.757937	47	2	1.57962	0.553447	0.366937	0.370883
	Loci81	0.3913	0.219811	0.780189	46	2	1.52204	0.526668	0.342988	0.346757
	Loci82	0.45652	0.26279	0.73721	46	2	1.63255	0.575955	0.387463	0.391721
	Loci83	0.56522	0.34062	0.65938	46	2	1.81553	0.641446	0.449196	0.454132
	Loci84	0.54348	0.324336	0.675664	46	2	1.78026	0.630095	0.438284	0.443101
	Loci85	0.40426	0.228155	0.771845	47	2	1.54369	0.537037	0.352201	0.355988
	Loci86	0.6	0.367544	0.632456	45	2	1.86885	0.657636	0.464911	0.470135
	Loci87	0.42222	0.239883	0.760117	45	2	1.57401	0.550945	0.364678	0.368776
	Loci88	0.47826	0.277685	0.722315	46	2	1.66987	0.590753	0.401152	0.40556
	Loci89	0.48889	0.28508	0.71492	45	2	1.6881	0.597687	0.407618	0.412198
	Loci90	0.45652	0.26279	0.73721	46	2	1.63255	0.575955	0.387463	0.391721
	Loci91	0.41304	0.233869	0.766131	46	2	1.55848	0.543909	0.358349	0.362287
	Loci92	0.51064	0.300456	0.699544	47	2	1.72522	0.61125	0.420364	0.424884
	Loci93	0.43478	0.248191	0.751809	46	2	1.59536	0.560339	0.373184	0.377285
	Loci94	0.5	0.292893	0.707107	44	2	1.70711	0.604722	0.414214	0.418975
	Loci95	0.45455	0.261451	0.738549	44	2	1.62917	0.574569	0.386189	0.390628
	Loci96	0.45652	0.26279	0.73721	46	2	1.63255	0.575955	0.387463	0.391721
	Loci97	0.44444	0.254644	0.745356	45	2	1.61187	0.56738	0.379601	0.383866
	Loci98	0.46667	0.269703	0.730297	45	2	1.64997	0.582963	0.393927	0.398353
	Loci99	0.48936	0.28541	0.71459	47	2	1.68891	0.597991	0.407903	0.412289
	Loci100	0.45455	0.261451	0.738549	44	2	1.62917	0.574569	0.386189	0.390628
	Loci101	0.46809	0.270675	0.729325	47	2	1.6524	0.583929	0.39482	0.399066
	Loci102	0.45652	0.26279	0.73721	46	2	1.63255	0.575955	0.387463	0.391721
	Loci103	0.43478	0.248191	0.751809	46	2	1.59536	0.560339	0.373184	0.377285
	Loci104	0.46667	0.269703	0.730297	45	2	1.64997	0.582963	0.393927	0.398353
	Loci105	0.45652	0.26279	0.73721	46	2	1.63255	0.575955	0.387463	0.391721
	Loci106	0.45652	0.26279	0.73721	46	2	1.63255	0.575955	0.387463	0.391721
	Loci107	0.45652	0.26279	0.73721	46	2	1.63255	0.575955	0.387463	0.391721
	Loci108	0.34884	0.193053	0.806947	43	2	1.45258	0.49062	0.311568	0.315233
	Loci109	0.42222	0.239883	0.760117	45	2	1.57401	0.550945	0.364678	0.368776
	Loci110	0.5	0.292893	0.707107	44	2	1.70711	0.604722	0.414214	0.418975
	Loci111	0.43478	0.248191	0.751809	46	2	1.59536	0.560339	0.373184	0.377285
	Loci112	0.48889	0.28508	0.71492	45	2	1.6881	0.597687	0.407618	0.412198
	Loci113	0.44444	0.254644	0.745356	45	2	1.61187	0.56738	0.379601	0.383866
	Loci114	0.43182	0.246222	0.753778	44	2	1.59031	0.558146	0.371193	0.37546
	Loci115	0.44444	0.254644	0.745356	45	2	1.61187	0.56738	0.379601	0.383866
	Loci116	0.54545	0.3258	0.6742	44	2	1.78351	0.631164	0.439309	0.444358
	Loci117	0.44444	0.254644	0.745356	45	2	1.61187	0.56738	0.379601	0.383866
	Loci118	0.46512	0.268643	0.731357	43	2	1.6473	0.581904	0.392947	0.39757
	Loci119	0.47826	0.277685	0.722315	46	2	1.66987	0.590753	0.401152	0.40556
	Loci120	0.53333	0.31687	0.68313	45	2	1.76344	0.624488	0.432927	0.437791
	Loci121	0.40909	0.231294	0.768706	44	2	1.55182	0.540835	0.355594	0.359681
	Loci122	0.5	0.292893	0.707107	46	2	1.70711	0.604722	0.414214	0.418765
	Loci123	0.44444	0.254644	0.745356	45	2	1.61187	0.56738	0.379601	0.383866
	Loci124	0.51111	0.300794	0.699206	45	2	1.72602	0.611536	0.420634	0.42536
	Loci125	0.47727	0.277001	0.722999	44	2	1.66818	0.590099	0.400543	0.405147
	Loci126	0.4	0.225403	0.774597	45	2	1.53655	0.533662	0.349193	0.353117
	Loci127	0.46667	0.269703	0.730297	45	2	1.64997	0.582963	0.393927	0.398353
	Loci128	0.44186	0.252913	0.747087	43	2	1.60745	0.565512	0.377896	0.382341
	Loci129	0.48889	0.28508	0.71492	45	2	1.6881	0.597687	0.407618	0.412198
	Loci130	0.51111	0.300794	0.699206	45	2	1.72602	0.611536	0.420634	0.42536
	Loci131	0.46667	0.269703	0.730297	45	2	1.64997	0.582963	0.393927	0.398353
	Loci132	0.47826	0.277685	0.722315	46	2	1.66987	0.590753	0.401152	0.40556
	Loci133	0.47727	0.277001	0.722999	44	2	1.66818	0.590099	0.400543	0.405147
	Loci134	0.44186	0.252913	0.747087	43	2	1.60745	0.565512	0.377896	0.382341
	Loci135	0.48889	0.28508	0.71492	45	2	1.6881	0.597687	0.407618	0.412198
	Loci136	0.54545	0.3258	0.6742	44	2	1.78351	0.631164	0.439309	0.444358
	Loci137	0.45652	0.26279	0.73721	46	2	1.63255	0.575955	0.387463	0.391721
	Loci138	0.44681	0.256232	0.743768	47	2	1.61591	0.569078	0.381154	0.385252
	Loci139	0.41304	0.233869	0.766131	46	2	1.55848	0.543909	0.358349	0.362287
	Loci140	0.41304	0.233869	0.766131	46	2	1.55848	0.543909	0.358349	0.362287
	Loci141	0.45652	0.26279	0.73721	46	2	1.63255	0.575955	0.387463	0.391721
	Loci142	0.38298	0.214493	0.785507	47	2	1.50823	0.519849	0.336971	0.340595
	Loci143	0.51064	0.300456	0.699544	47	2	1.72522	0.61125	0.420364	0.424884
	Loci144	0.40426	0.228155	0.771845	47	2	1.54369	0.537037	0.352201	0.355988
	Loci145	0.44681	0.256232	0.743768	47	2	1.61591	0.569078	0.381154	0.385252
	Loci146	0.47826	0.277685	0.722315	46	2	1.66987	0.590753	0.401152	0.40556
	Loci147	0.44681	0.256232	0.743768	47	2	1.61591	0.569078	0.381154	0.385252
	Loci148	0.54348	0.324336	0.675664	46	2	1.78026	0.630095	0.438284	0.443101
	Loci149	0.46809	0.270675	0.729325	47	2	1.6524	0.583929	0.39482	0.399066
	Loci150	0.45652	0.26279	0.73721	46	2	1.63255	0.575955	0.387463	0.391721
	Loci151	0.58696	0.357315	0.642685	46	2	1.84939	0.651858	0.459282	0.464329
	Loci152	0.48889	0.28508	0.71492	45	2	1.6881	0.597687	0.407618	0.412198
	Loci153	0.44681	0.256232	0.743768	47	2	1.61591	0.569078	0.381154	0.385252
	Loci154	0.51111	0.300794	0.699206	45	2	1.72602	0.611536	0.420634	0.42536
	Loci155	0.53333	0.31687	0.68313	45	2	1.76344	0.624488	0.432927	0.437791
	Loci156	0.43478	0.248191	0.751809	46	2	1.59536	0.560339	0.373184	0.377285
	Loci157	0.5	0.292893	0.707107	46	2	1.70711	0.604722	0.414214	0.418765
	Loci158	0.44681	0.256232	0.743768	47	2	1.61591	0.569078	0.381154	0.385252
	Loci159	0.53191	0.315833	0.684167	47	2	1.76107	0.623688	0.432165	0.436812
	Loci160	0.55556	0.333333	0.666667	45	2	1.8	0.636514	0.444444	0.449438
	Loci161	0.54348	0.324336	0.675664	46	2	1.78026	0.630095	0.438284	0.443101
	Loci162	0.48889	0.28508	0.71492	45	2	1.6881	0.597687	0.407618	0.412198
	Loci163	0.45455	0.261451	0.738549	44	2	1.62917	0.574569	0.386189	0.390628
	Loci164	0.4	0.225403	0.774597	45	2	1.53655	0.533662	0.349193	0.353117
	Loci165	0.46667	0.269703	0.730297	45	2	1.64997	0.582963	0.393927	0.398353
	Loci166	0.47826	0.277685	0.722315	46	2	1.66987	0.590753	0.401152	0.40556
	Loci167	0.44681	0.256232	0.743768	47	2	1.61591	0.569078	0.381154	0.385252
	Loci168	0.42222	0.239883	0.760117	45	2	1.57401	0.550945	0.364678	0.368776
	Loci169	0.44444	0.254644	0.745356	45	2	1.61187	0.56738	0.379601	0.383866
	Loci170	0.56522	0.34062	0.65938	46	2	1.81553	0.641446	0.449196	0.454132
	Loci171	0.40426	0.228155	0.771845	47	2	1.54369	0.537037	0.352201	0.355988
	Loci172	0.45652	0.26279	0.73721	46	2	1.63255	0.575955	0.387463	0.391721
	Loci173	0.5	0.292893	0.707107	44	2	1.70711	0.604722	0.414214	0.418975
	Loci174	0.56522	0.34062	0.65938	46	2	1.81553	0.641446	0.449196	0.454132
	Loci175	0.44681	0.256232	0.743768	47	2	1.61591	0.569078	0.381154	0.385252
	Loci176	0.46667	0.269703	0.730297	45	2	1.64997	0.582963	0.393927	0.398353
	Loci177	0.53333	0.31687	0.68313	45	2	1.76344	0.624488	0.432927	0.437791
	Loci178	0.48936	0.28541	0.71459	47	2	1.68891	0.597991	0.407903	0.412289
	Loci179	0.3913	0.219811	0.780189	46	2	1.52204	0.526668	0.342988	0.346757
	Loci180	0.48889	0.28508	0.71492	45	2	1.6881	0.597687	0.407618	0.412198
	Loci181	0.54545	0.3258	0.6742	44	2	1.78351	0.631164	0.439309	0.444358
	Loci182	0.53191	0.315833	0.684167	47	2	1.76107	0.623688	0.432165	0.436812
	Loci183	0.5	0.292893	0.707107	46	2	1.70711	0.604722	0.414214	0.418765
	Loci184	0.40909	0.231294	0.768706	44	2	1.55182	0.540835	0.355594	0.359681
	Loci185	0.46809	0.270675	0.729325	47	2	1.6524	0.583929	0.39482	0.399066
	Loci186	0.41304	0.233869	0.766131	46	2	1.55848	0.543909	0.358349	0.362287
	Loci187	0.3913	0.219811	0.780189	46	2	1.52204	0.526668	0.342988	0.346757
	Loci188	0.39535	0.222407	0.777593	43	2	1.52878	0.529937	0.345884	0.349953
	Loci189	0.43182	0.246222	0.753778	44	2	1.59031	0.558146	0.371193	0.37546
	Loci190	0.37778	0.211189	0.788811	45	2	1.49965	0.515528	0.333177	0.33692
	Loci191	0.46809	0.270675	0.729325	47	2	1.6524	0.583929	0.39482	0.399066
	Loci192	0.44444	0.254644	0.745356	45	2	1.61187	0.56738	0.379601	0.383866
	Loci193	0.58696	0.357315	0.642685	46	2	1.84939	0.651858	0.459282	0.464329
	Loci194	0.52381	0.309934	0.690066	42	2	1.74749	0.619048	0.42775	0.432904
	Loci195	0.42222	0.239883	0.760117	45	2	1.57401	0.550945	0.364678	0.368776
	Loci196	0.45652	0.26279	0.73721	46	2	1.63255	0.575955	0.387463	0.391721
	Loci197	0.54545	0.3258	0.6742	44	2	1.78351	0.631164	0.439309	0.444358
	Loci198	0.56522	0.34062	0.65938	46	2	1.81553	0.641446	0.449196	0.454132
	Loci199	0.45455	0.261451	0.738549	44	2	1.62917	0.574569	0.386189	0.390628
	Loci200	0.42222	0.239883	0.760117	45	2	1.57401	0.550945	0.364678	0.368776
	Loci201	0.42222	0.239883	0.760117	45	2	1.57401	0.550945	0.364678	0.368776
	Loci202	0.54348	0.324336	0.675664	46	2	1.78026	0.630095	0.438284	0.443101
	Loci203	0.5	0.292893	0.707107	46	2	1.70711	0.604722	0.414214	0.418765
	Loci204	0.46809	0.270675	0.729325	47	2	1.6524	0.583929	0.39482	0.399066
	Loci205	0.55556	0.333333	0.666667	45	2	1.8	0.636514	0.444444	0.449438
	Loci206	0.48936	0.28541	0.71459	47	2	1.68891	0.597991	0.407903	0.412289
	Loci207	0.53333	0.31687	0.68313	45	2	1.76344	0.624488	0.432927	0.437791
	Loci208	0.5	0.292893	0.707107	46	2	1.70711	0.604722	0.414214	0.418765
	Loci209	0.56522	0.34062	0.65938	46	2	1.81553	0.641446	0.449196	0.454132
	Loci210	0.47826	0.277685	0.722315	46	2	1.66987	0.590753	0.401152	0.40556
	Loci211	0.51111	0.300794	0.699206	45	2	1.72602	0.611536	0.420634	0.42536
	Loci212	0.46809	0.270675	0.729325	47	2	1.6524	0.583929	0.39482	0.399066
	Loci213	0.52174	0.308436	0.691564	46	2	1.744	0.617843	0.426606	0.431294
	Loci214	0.40476	0.228483	0.771517	42	2	1.54454	0.537437	0.352557	0.356805
	Loci215	0.40909	0.231294	0.768706	44	2	1.55182	0.540835	0.355594	0.359681
	Loci216	0.5	0.292893	0.707107	44	2	1.70711	0.604722	0.414214	0.418975
	Loci217	0.55556	0.333333	0.666667	45	2	1.8	0.636514	0.444444	0.449438
	Loci218	0.53488	0.318006	0.681994	43	2	1.76602	0.625357	0.433756	0.438859
	Loci219	0.61364	0.378418	0.621582	44	2	1.88835	0.663285	0.470436	0.475843
	Loci220	0.47727	0.277001	0.722999	44	2	1.66818	0.590099	0.400543	0.405147
	Loci221	0.5	0.292893	0.707107	46	2	1.70711	0.604722	0.414214	0.418765
	Loci222	0.52273	0.309151	0.690849	44	2	1.74567	0.618419	0.427153	0.432063
	Loci223	0.5122	0.30157	0.69843	41	2	1.72786	0.612188	0.421251	0.426451
	Loci224	0.5	0.292893	0.707107	46	2	1.70711	0.604722	0.414214	0.418765
	Loci225	0.51111	0.300794	0.699206	45	2	1.72602	0.611536	0.420634	0.42536
	Loci226	0.46667	0.269703	0.730297	45	2	1.64997	0.582963	0.393927	0.398353
	Loci227	0.5	0.292893	0.707107	46	2	1.70711	0.604722	0.414214	0.418765
	Loci228	0.48936	0.28541	0.71459	47	2	1.68891	0.597991	0.407903	0.412289
	Loci229	0.51064	0.300456	0.699544	47	2	1.72522	0.61125	0.420364	0.424884
	Loci230	0.51282	0.302018	0.697982	39	2	1.72892	0.612564	0.421606	0.427081
	Loci231	0.51064	0.300456	0.699544	47	2	1.72522	0.61125	0.420364	0.424884
	Loci232	0.46809	0.270675	0.729325	47	2	1.6524	0.583929	0.39482	0.399066
	Loci233	0.43478	0.248191	0.751809	46	2	1.59536	0.560339	0.373184	0.377285
	Loci234	0.47826	0.277685	0.722315	46	2	1.66987	0.590753	0.401152	0.40556
	Loci235	0.46667	0.269703	0.730297	45	2	1.64997	0.582963	0.393927	0.398353
	Loci236	0.40426	0.228155	0.771845	47	2	1.54369	0.537037	0.352201	0.355988
	Loci237	0.43478	0.248191	0.751809	46	2	1.59536	0.560339	0.373184	0.377285
	Loci238	0.47826	0.277685	0.722315	46	2	1.66987	0.590753	0.401152	0.40556
	Loci239	0.46667	0.269703	0.730297	45	2	1.64997	0.582963	0.393927	0.398353
	Loci240	0.43478	0.248191	0.751809	46	2	1.59536	0.560339	0.373184	0.377285
	Loci241	0.46809	0.270675	0.729325	47	2	1.6524	0.583929	0.39482	0.399066
	Loci242	0.45652	0.26279	0.73721	46	2	1.63255	0.575955	0.387463	0.391721
	Loci243	0.36957	0.206001	0.793999	46	2	1.48617	0.50861	0.327129	0.330724
	Loci244	0.45652	0.26279	0.73721	46	2	1.63255	0.575955	0.387463	0.391721
	Loci245	0.44681	0.256232	0.743768	47	2	1.61591	0.569078	0.381154	0.385252
	Loci246	0.51064	0.300456	0.699544	47	2	1.72522	0.61125	0.420364	0.424884
	Loci247	0.43478	0.248191	0.751809	46	2	1.59536	0.560339	0.373184	0.377285
	Loci248	0.55319	0.331563	0.668437	47	2	1.79616	0.63528	0.443258	0.448024
	Loci249	0.41304	0.233869	0.766131	46	2	1.55848	0.543909	0.358349	0.362287
	Loci250	0.43478	0.248191	0.751809	46	2	1.59536	0.560339	0.373184	0.377285
	Loci251	0.44681	0.256232	0.743768	47	2	1.61591	0.569078	0.381154	0.385252
	Loci252	0.42553	0.242063	0.757937	47	2	1.57962	0.553447	0.366937	0.370883
	Loci253	0.57778	0.350214	0.649786	45	2	1.83529	0.647579	0.455128	0.460242
	Loci254	0.4	0.225403	0.774597	45	2	1.53655	0.533662	0.349193	0.353117
	Loci255	0.53333	0.31687	0.68313	45	2	1.76344	0.624488	0.432927	0.437791
	Loci256	0.46809	0.270675	0.729325	47	2	1.6524	0.583929	0.39482	0.399066
	Loci257	0.57778	0.350214	0.649786	45	2	1.83529	0.647579	0.455128	0.460242
	Loci258	0.42222	0.239883	0.760117	45	2	1.57401	0.550945	0.364678	0.368776
	Loci259	0.45652	0.26279	0.73721	46	2	1.63255	0.575955	0.387463	0.391721
	Loci260	0.48889	0.28508	0.71492	45	2	1.6881	0.597687	0.407618	0.412198
	Loci261	0.47826	0.277685	0.722315	46	2	1.66987	0.590753	0.401152	0.40556
	Loci262	0.4186	0.237507	0.762493	43	2	1.56788	0.548189	0.362195	0.366456
	Loci263	0.53333	0.31687	0.68313	45	2	1.76344	0.624488	0.432927	0.437791
	Loci264	0.54545	0.3258	0.6742	44	2	1.78351	0.631164	0.439309	0.444358
	Loci265	0.44681	0.256232	0.743768	47	2	1.61591	0.569078	0.381154	0.385252
	Loci266	0.47826	0.277685	0.722315	46	2	1.66987	0.590753	0.401152	0.40556
	Loci267	0.42222	0.239883	0.760117	45	2	1.57401	0.550945	0.364678	0.368776
	Loci268	0.40426	0.228155	0.771845	47	2	1.54369	0.537037	0.352201	0.355988
	Loci269	0.48936	0.28541	0.71459	47	2	1.68891	0.597991	0.407903	0.412289
	Loci270	0.48889	0.28508	0.71492	45	2	1.6881	0.597687	0.407618	0.412198
	Loci271	0.51111	0.300794	0.699206	45	2	1.72602	0.611536	0.420634	0.42536
	Loci272	0.52174	0.308436	0.691564	46	2	1.744	0.617843	0.426606	0.431294
	Loci273	0.43478	0.248191	0.751809	46	2	1.59536	0.560339	0.373184	0.377285
	Loci274	0.44444	0.254644	0.745356	45	2	1.61187	0.56738	0.379601	0.383866
	Loci275	0.5	0.292893	0.707107	46	2	1.70711	0.604722	0.414214	0.418765
	Loci276	0.36957	0.206001	0.793999	46	2	1.48617	0.50861	0.327129	0.330724
	Loci277	0.41304	0.233869	0.766131	46	2	1.55848	0.543909	0.358349	0.362287
	Loci278	0.47826	0.277685	0.722315	46	2	1.66987	0.590753	0.401152	0.40556
	Loci279	0.46809	0.270675	0.729325	47	2	1.6524	0.583929	0.39482	0.399066
	Loci280	0.46809	0.270675	0.729325	47	2	1.6524	0.583929	0.39482	0.399066
	Loci281	0.55556	0.333333	0.666667	45	2	1.8	0.636514	0.444444	0.449438
	Loci282	0.40426	0.228155	0.771845	47	2	1.54369	0.537037	0.352201	0.355988
	Loci283	0.52174	0.308436	0.691564	46	2	1.744	0.617843	0.426606	0.431294
	Loci284	0.46667	0.269703	0.730297	45	2	1.64997	0.582963	0.393927	0.398353
	Loci285	0.42553	0.242063	0.757937	47	2	1.57962	0.553447	0.366937	0.370883
	Loci286	0.48889	0.28508	0.71492	45	2	1.6881	0.597687	0.407618	0.412198
	Loci287	0.42553	0.242063	0.757937	47	2	1.57962	0.553447	0.366937	0.370883
	Loci288	0.47826	0.277685	0.722315	46	2	1.66987	0.590753	0.401152	0.40556
	Loci289	0.43182	0.246222	0.753778	44	2	1.59031	0.558146	0.371193	0.37546
	Loci290	0.57778	0.350214	0.649786	45	2	1.83529	0.647579	0.455128	0.460242
	Loci291	0.36957	0.206001	0.793999	46	2	1.48617	0.50861	0.327129	0.330724
	Loci292	0.52174	0.308436	0.691564	46	2	1.744	0.617843	0.426606	0.431294
	Loci293	0.3913	0.219811	0.780189	46	2	1.52204	0.526668	0.342988	0.346757
	Loci294	0.43182	0.246222	0.753778	44	2	1.59031	0.558146	0.371193	0.37546
	Loci295	0.42222	0.239883	0.760117	45	2	1.57401	0.550945	0.364678	0.368776
	Loci296	0.36957	0.206001	0.793999	46	2	1.48617	0.50861	0.327129	0.330724
	Loci297	0.5	0.292893	0.707107	46	2	1.70711	0.604722	0.414214	0.418765
	Loci298	0.5	0.292893	0.707107	44	2	1.70711	0.604722	0.414214	0.418975
	Loci299	0.47727	0.277001	0.722999	44	2	1.66818	0.590099	0.400543	0.405147
	Loci300	0.44681	0.256232	0.743768	47	2	1.61591	0.569078	0.381154	0.385252
	Loci301	0.5	0.292893	0.707107	46	2	1.70711	0.604722	0.414214	0.418765
	Loci302	0.44681	0.256232	0.743768	47	2	1.61591	0.569078	0.381154	0.385252
	Loci303	0.52174	0.308436	0.691564	46	2	1.744	0.617843	0.426606	0.431294
	Loci304	0.46667	0.269703	0.730297	45	2	1.64997	0.582963	0.393927	0.398353
	Loci305	0.48889	0.28508	0.71492	45	2	1.6881	0.597687	0.407618	0.412198
	Loci306	0.47727	0.277001	0.722999	44	2	1.66818	0.590099	0.400543	0.405147
	Loci307	0.37778	0.211189	0.788811	45	2	1.49965	0.515528	0.333177	0.33692
	Loci308	0.52174	0.308436	0.691564	46	2	1.744	0.617843	0.426606	0.431294
	Loci309	0.47826	0.277685	0.722315	46	2	1.66987	0.590753	0.401152	0.40556
	Loci310	0.3913	0.219811	0.780189	46	2	1.52204	0.526668	0.342988	0.346757
	Loci311	0.46809	0.270675	0.729325	47	2	1.6524	0.583929	0.39482	0.399066
	Loci312	0.43478	0.248191	0.751809	46	2	1.59536	0.560339	0.373184	0.377285
	Loci313	0.46667	0.269703	0.730297	45	2	1.64997	0.582963	0.393927	0.398353
	Loci314	0.53191	0.315833	0.684167	47	2	1.76107	0.623688	0.432165	0.436812
	Loci315	0.35556	0.197227	0.802773	45	2	1.46339	0.496534	0.316657	0.320215
	Loci316	0.38298	0.214493	0.785507	47	2	1.50823	0.519849	0.336971	0.340595
	Loci317	0.46809	0.270675	0.729325	47	2	1.6524	0.583929	0.39482	0.399066
	Loci318	0.54348	0.324336	0.675664	46	2	1.78026	0.630095	0.438284	0.443101
	Loci319	0.40426	0.228155	0.771845	47	2	1.54369	0.537037	0.352201	0.355988
	Loci320	0.48936	0.28541	0.71459	47	2	1.68891	0.597991	0.407903	0.412289
	Loci321	0.44681	0.256232	0.743768	47	2	1.61591	0.569078	0.381154	0.385252
	Loci322	0.42553	0.242063	0.757937	47	2	1.57962	0.553447	0.366937	0.370883
	Loci323	0.42222	0.239883	0.760117	45	2	1.57401	0.550945	0.364678	0.368776
	Loci324	0.38298	0.214493	0.785507	47	2	1.50823	0.519849	0.336971	0.340595
	Loci325	0.44444	0.254644	0.745356	45	2	1.61187	0.56738	0.379601	0.383866
	Loci326	0.46667	0.269703	0.730297	45	2	1.64997	0.582963	0.393927	0.398353
	Loci327	0.45652	0.26279	0.73721	46	2	1.63255	0.575955	0.387463	0.391721
	Loci328	0.53191	0.315833	0.684167	47	2	1.76107	0.623688	0.432165	0.436812
	Loci329	0.3913	0.219811	0.780189	46	2	1.52204	0.526668	0.342988	0.346757
	Loci330	0.53333	0.31687	0.68313	45	2	1.76344	0.624488	0.432927	0.437791
	Loci331	0.46809	0.270675	0.729325	47	2	1.6524	0.583929	0.39482	0.399066
	Loci332	0.47826	0.277685	0.722315	46	2	1.66987	0.590753	0.401152	0.40556
	Loci333	0.47826	0.277685	0.722315	46	2	1.66987	0.590753	0.401152	0.40556
	Loci334	0.53191	0.315833	0.684167	47	2	1.76107	0.623688	0.432165	0.436812
	Loci335	0.46667	0.269703	0.730297	45	2	1.64997	0.582963	0.393927	0.398353
	Loci336	0.47727	0.277001	0.722999	44	2	1.66818	0.590099	0.400543	0.405147
	Loci337	0.51111	0.300794	0.699206	45	2	1.72602	0.611536	0.420634	0.42536
	Loci338	0.45455	0.261451	0.738549	44	2	1.62917	0.574569	0.386189	0.390628
	Loci339	0.5	0.292893	0.707107	46	2	1.70711	0.604722	0.414214	0.418765
	Loci340	0.41304	0.233869	0.766131	46	2	1.55848	0.543909	0.358349	0.362287
	Loci341	0.44444	0.254644	0.745356	45	2	1.61187	0.56738	0.379601	0.383866
	Loci342	0.42222	0.239883	0.760117	45	2	1.57401	0.550945	0.364678	0.368776
	Loci343	0.46809	0.270675	0.729325	47	2	1.6524	0.583929	0.39482	0.399066
	Loci344	0.51064	0.300456	0.699544	47	2	1.72522	0.61125	0.420364	0.424884
	Loci345	0.47826	0.277685	0.722315	46	2	1.66987	0.590753	0.401152	0.40556
	Loci346	0.4	0.225403	0.774597	45	2	1.53655	0.533662	0.349193	0.353117
	Loci347	0.48837	0.284718	0.715282	43	2	1.68722	0.597355	0.407308	0.412099
	Loci348	0.41304	0.233869	0.766131	46	2	1.55848	0.543909	0.358349	0.362287
	Loci349	0.43478	0.248191	0.751809	46	2	1.59536	0.560339	0.373184	0.377285
	Loci350	0.48936	0.28541	0.71459	47	2	1.68891	0.597991	0.407903	0.412289
	Loci351	0.3913	0.219811	0.780189	46	2	1.52204	0.526668	0.342988	0.346757
	Loci352	0.52174	0.308436	0.691564	46	2	1.744	0.617843	0.426606	0.431294
	Loci353	0.44681	0.256232	0.743768	47	2	1.61591	0.569078	0.381154	0.385252
	Loci354	0.47826	0.277685	0.722315	46	2	1.66987	0.590753	0.401152	0.40556
	Loci355	0.35556	0.197227	0.802773	45	2	1.46339	0.496534	0.316657	0.320215
	Loci356	0.5	0.292893	0.707107	46	2	1.70711	0.604722	0.414214	0.418765
	Loci357	0.44681	0.256232	0.743768	47	2	1.61591	0.569078	0.381154	0.385252
	Loci358	0.51111	0.300794	0.699206	45	2	1.72602	0.611536	0.420634	0.42536
	Loci359	0.51111	0.300794	0.699206	45	2	1.72602	0.611536	0.420634	0.42536
	Loci360	0.5	0.292893	0.707107	46	2	1.70711	0.604722	0.414214	0.418765
	Loci361	0.42553	0.242063	0.757937	47	2	1.57962	0.553447	0.366937	0.370883
	Loci362	0.38298	0.214493	0.785507	47	2	1.50823	0.519849	0.336971	0.340595
	Loci363	0.47727	0.277001	0.722999	44	2	1.66818	0.590099	0.400543	0.405147
	Loci364	0.44681	0.256232	0.743768	47	2	1.61591	0.569078	0.381154	0.385252
	Loci365	0.45652	0.26279	0.73721	46	2	1.63255	0.575955	0.387463	0.391721
	Loci366	0.47826	0.277685	0.722315	46	2	1.66987	0.590753	0.401152	0.40556
	Loci367	0.5	0.292893	0.707107	44	2	1.70711	0.604722	0.414214	0.418975
	Loci368	0.43478	0.248191	0.751809	46	2	1.59536	0.560339	0.373184	0.377285
	Loci369	0.56818	0.342871	0.657129	44	2	1.82024	0.642922	0.450621	0.455801
	Loci370	0.44444	0.254644	0.745356	45	2	1.61187	0.56738	0.379601	0.383866
	Loci371	0.3913	0.219811	0.780189	46	2	1.52204	0.526668	0.342988	0.346757
	Loci372	0.47727	0.277001	0.722999	44	2	1.66818	0.590099	0.400543	0.405147
	Loci373	0.43182	0.246222	0.753778	44	2	1.59031	0.558146	0.371193	0.37546
	Loci374	0.41304	0.233869	0.766131	46	2	1.55848	0.543909	0.358349	0.362287
	Loci375	0.48837	0.284718	0.715282	43	2	1.68722	0.597355	0.407308	0.412099
	Loci376	0.43478	0.248191	0.751809	46	2	1.59536	0.560339	0.373184	0.377285
	Loci377	0.5	0.292893	0.707107	44	2	1.70711	0.604722	0.414214	0.418975
	Loci378	0.46667	0.269703	0.730297	45	2	1.64997	0.582963	0.393927	0.398353
	Loci379	0.37778	0.211189	0.788811	45	2	1.49965	0.515528	0.333177	0.33692
	Loci380	0.43478	0.248191	0.751809	46	2	1.59536	0.560339	0.373184	0.377285
	Loci381	0.4	0.225403	0.774597	45	2	1.53655	0.533662	0.349193	0.353117
	Loci382	0.42553	0.242063	0.757937	47	2	1.57962	0.553447	0.366937	0.370883
	Loci383	0.38636	0.216651	0.783349	44	2	1.51384	0.522636	0.339426	0.343328
	Loci384	0.52273	0.309151	0.690849	44	2	1.74567	0.618419	0.427153	0.432063
	Loci385	0.40909	0.231294	0.768706	44	2	1.55182	0.540835	0.355594	0.359681
	Loci386	0.46809	0.270675	0.729325	47	2	1.6524	0.583929	0.39482	0.399066
	Loci387	0.52273	0.309151	0.690849	44	2	1.74567	0.618419	0.427153	0.432063
	Loci388	0.5	0.292893	0.707107	46	2	1.70711	0.604722	0.414214	0.418765
	Loci389	0.48889	0.28508	0.71492	45	2	1.6881	0.597687	0.407618	0.412198
	Loci390	0.43478	0.248191	0.751809	46	2	1.59536	0.560339	0.373184	0.377285
	Loci391	0.43182	0.246222	0.753778	44	2	1.59031	0.558146	0.371193	0.37546
	Loci392	0.44444	0.254644	0.745356	45	2	1.61187	0.56738	0.379601	0.383866
	Loci393	0.38636	0.216651	0.783349	44	2	1.51384	0.522636	0.339426	0.343328
	Loci394	0.43182	0.246222	0.753778	44	2	1.59031	0.558146	0.371193	0.37546
	Loci395	0.48936	0.28541	0.71459	47	2	1.68891	0.597991	0.407903	0.412289
	Loci396	0.41304	0.233869	0.766131	46	2	1.55848	0.543909	0.358349	0.362287
	Loci397	0.48889	0.28508	0.71492	45	2	1.6881	0.597687	0.407618	0.412198
	Loci398	0.40909	0.231294	0.768706	44	2	1.55182	0.540835	0.355594	0.359681
	Loci399	0.55814	0.335274	0.664726	43	2	1.80418	0.637851	0.445731	0.450975
	Loci400	0.42553	0.242063	0.757937	47	2	1.57962	0.553447	0.366937	0.370883
	Loci401	0.45455	0.261451	0.738549	44	2	1.62917	0.574569	0.386189	0.390628
	Loci402	0.55556	0.333333	0.666667	45	2	1.8	0.636514	0.444444	0.449438
	Loci403	0.42857	0.244071	0.755929	42	2	1.58479	0.555727	0.369001	0.373447
	Loci404	0.44681	0.256232	0.743768	47	2	1.61591	0.569078	0.381154	0.385252
	Loci405	0.42222	0.239883	0.760117	45	2	1.57401	0.550945	0.364678	0.368776
	Loci406	0.5	0.292893	0.707107	46	2	1.70711	0.604722	0.414214	0.418765
	Loci407	0.46512	0.268643	0.731357	43	2	1.6473	0.581904	0.392947	0.39757
	Loci408	0.61364	0.378418	0.621582	44	2	1.88835	0.663285	0.470436	0.475843
	Loci409	0.5	0.292893	0.707107	46	2	1.70711	0.604722	0.414214	0.418765
	Loci410	0.47727	0.277001	0.722999	44	2	1.66818	0.590099	0.400543	0.405147
	Loci411	0.52273	0.309151	0.690849	44	2	1.74567	0.618419	0.427153	0.432063
	Loci412	0.41304	0.233869	0.766131	46	2	1.55848	0.543909	0.358349	0.362287
	Loci413	0.47826	0.277685	0.722315	46	2	1.66987	0.590753	0.401152	0.40556
	Loci414	0.41304	0.233869	0.766131	46	2	1.55848	0.543909	0.358349	0.362287
	Loci415	0.51064	0.300456	0.699544	47	2	1.72522	0.61125	0.420364	0.424884
	Loci416	0.48936	0.28541	0.71459	47	2	1.68891	0.597991	0.407903	0.412289
	Loci417	0.48889	0.28508	0.71492	45	2	1.6881	0.597687	0.407618	0.412198
	Loci418	0.51064	0.300456	0.699544	47	2	1.72522	0.61125	0.420364	0.424884
	Loci419	0.53333	0.31687	0.68313	45	2	1.76344	0.624488	0.432927	0.437791
	Loci420	0.43478	0.248191	0.751809	46	2	1.59536	0.560339	0.373184	0.377285
	Loci421	0.43478	0.248191	0.751809	46	2	1.59536	0.560339	0.373184	0.377285
	Loci422	0.52174	0.308436	0.691564	46	2	1.744	0.617843	0.426606	0.431294
	Loci423	0.38298	0.214493	0.785507	47	2	1.50823	0.519849	0.336971	0.340595
	Loci424	0.53191	0.315833	0.684167	47	2	1.76107	0.623688	0.432165	0.436812
	Loci425	0.48936	0.28541	0.71459	47	2	1.68891	0.597991	0.407903	0.412289
	Loci426	0.42222	0.239883	0.760117	45	2	1.57401	0.550945	0.364678	0.368776
	Loci427	0.42553	0.242063	0.757937	47	2	1.57962	0.553447	0.366937	0.370883
	Loci428	0.45652	0.26279	0.73721	46	2	1.63255	0.575955	0.387463	0.391721
	Loci429	0.38298	0.214493	0.785507	47	2	1.50823	0.519849	0.336971	0.340595
	Loci430	0.52174	0.308436	0.691564	46	2	1.744	0.617843	0.426606	0.431294
	Loci431	0.54545	0.3258	0.6742	44	2	1.78351	0.631164	0.439309	0.444358
	Loci432	0.48936	0.28541	0.71459	47	2	1.68891	0.597991	0.407903	0.412289
	Loci433	0.37778	0.211189	0.788811	45	2	1.49965	0.515528	0.333177	0.33692
	Loci434	0.38298	0.214493	0.785507	47	2	1.50823	0.519849	0.336971	0.340595
	Loci435	0.5	0.292893	0.707107	46	2	1.70711	0.604722	0.414214	0.418765
	Loci436	0.59091	0.360398	0.639602	44	2	1.85536	0.653647	0.461022	0.466322
	Loci437	0.45455	0.261451	0.738549	44	2	1.62917	0.574569	0.386189	0.390628
	Loci438	0.41304	0.233869	0.766131	46	2	1.55848	0.543909	0.358349	0.362287
	Loci439	0.53333	0.31687	0.68313	45	2	1.76344	0.624488	0.432927	0.437791
	Loci440	0.5	0.292893	0.707107	46	2	1.70711	0.604722	0.414214	0.418765
	Loci441	0.45652	0.26279	0.73721	46	2	1.63255	0.575955	0.387463	0.391721
	Loci442	0.46667	0.269703	0.730297	45	2	1.64997	0.582963	0.393927	0.398353
	Loci443	0.43478	0.248191	0.751809	46	2	1.59536	0.560339	0.373184	0.377285
	Loci444	0.51111	0.300794	0.699206	45	2	1.72602	0.611536	0.420634	0.42536
	Loci445	0.45652	0.26279	0.73721	46	2	1.63255	0.575955	0.387463	0.391721
	Loci446	0.44681	0.256232	0.743768	47	2	1.61591	0.569078	0.381154	0.385252
	Loci447	0.3913	0.219811	0.780189	46	2	1.52204	0.526668	0.342988	0.346757
	Loci448	0.40426	0.228155	0.771845	47	2	1.54369	0.537037	0.352201	0.355988
	Loci449	0.5	0.292893	0.707107	46	2	1.70711	0.604722	0.414214	0.418765
	Loci450	0.46667	0.269703	0.730297	45	2	1.64997	0.582963	0.393927	0.398353
	Loci451	0.44681	0.256232	0.743768	47	2	1.61591	0.569078	0.381154	0.385252
	Loci452	0.3913	0.219811	0.780189	46	2	1.52204	0.526668	0.342988	0.346757
	Loci453	0.53333	0.31687	0.68313	45	2	1.76344	0.624488	0.432927	0.437791
	Loci454	0.54545	0.3258	0.6742	44	2	1.78351	0.631164	0.439309	0.444358
	Loci455	0.52174	0.308436	0.691564	46	2	1.744	0.617843	0.426606	0.431294
	Loci456	0.46667	0.269703	0.730297	45	2	1.64997	0.582963	0.393927	0.398353
	Loci457	0.35556	0.197227	0.802773	45	2	1.46339	0.496534	0.316657	0.320215
	Loci458	0.5	0.292893	0.707107	46	2	1.70711	0.604722	0.414214	0.418765
	Loci459	0.51064	0.300456	0.699544	47	2	1.72522	0.61125	0.420364	0.424884
	Loci460	0.43478	0.248191	0.751809	46	2	1.59536	0.560339	0.373184	0.377285
	Loci461	0.52174	0.308436	0.691564	46	2	1.744	0.617843	0.426606	0.431294
	Loci462	0.52174	0.308436	0.691564	46	2	1.744	0.617843	0.426606	0.431294
	Loci463	0.36957	0.206001	0.793999	46	2	1.48617	0.50861	0.327129	0.330724
	Loci464	0.52174	0.308436	0.691564	46	2	1.744	0.617843	0.426606	0.431294
	Loci465	0.44681	0.256232	0.743768	47	2	1.61591	0.569078	0.381154	0.385252
	Loci466	0.34091	0.188156	0.811844	44	2	1.4399	0.483538	0.305506	0.309018
	Loci467	0.35556	0.197227	0.802773	45	2	1.46339	0.496534	0.316657	0.320215
	Loci468	0.48889	0.28508	0.71492	45	2	1.6881	0.597687	0.407618	0.412198
	Loci469	0.46667	0.269703	0.730297	45	2	1.64997	0.582963	0.393927	0.398353
	Loci470	0.48889	0.28508	0.71492	45	2	1.6881	0.597687	0.407618	0.412198
	Loci471	0.43182	0.246222	0.753778	44	2	1.59031	0.558146	0.371193	0.37546
	Loci472	0.43478	0.248191	0.751809	46	2	1.59536	0.560339	0.373184	0.377285
	Loci473	0.57778	0.350214	0.649786	45	2	1.83529	0.647579	0.455128	0.460242
	Loci474	0.44186	0.252913	0.747087	43	2	1.60745	0.565512	0.377896	0.382341
	Loci475	0.41304	0.233869	0.766131	46	2	1.55848	0.543909	0.358349	0.362287
	Loci476	0.53333	0.31687	0.68313	45	2	1.76344	0.624488	0.432927	0.437791
	Loci477	0.57778	0.350214	0.649786	45	2	1.83529	0.647579	0.455128	0.460242
	Loci478	0.3913	0.219811	0.780189	46	2	1.52204	0.526668	0.342988	0.346757
	Loci479	0.51064	0.300456	0.699544	47	2	1.72522	0.61125	0.420364	0.424884
	Loci480	0.44681	0.256232	0.743768	47	2	1.61591	0.569078	0.381154	0.385252
	Loci481	0.57447	0.347672	0.652328	47	2	1.83014	0.645994	0.453592	0.45847
	Loci482	0.42222	0.239883	0.760117	45	2	1.57401	0.550945	0.364678	0.368776
	Loci483	0.4186	0.237507	0.762493	43	2	1.56788	0.548189	0.362195	0.366456
	Loci484	0.54348	0.324336	0.675664	46	2	1.78026	0.630095	0.438284	0.443101
	Loci485	0.54348	0.324336	0.675664	46	2	1.78026	0.630095	0.438284	0.443101
	Loci486	0.48889	0.28508	0.71492	45	2	1.6881	0.597687	0.407618	0.412198
	Loci487	0.59091	0.360398	0.639602	44	2	1.85536	0.653647	0.461022	0.466322
	Loci488	0.53333	0.31687	0.68313	45	2	1.76344	0.624488	0.432927	0.437791
	Loci489	0.43478	0.248191	0.751809	46	2	1.59536	0.560339	0.373184	0.377285
	Loci490	0.42553	0.242063	0.757937	47	2	1.57962	0.553447	0.366937	0.370883
	Loci491	0.46809	0.270675	0.729325	47	2	1.6524	0.583929	0.39482	0.399066
	Loci492	0.6	0.367544	0.632456	45	2	1.86885	0.657636	0.464911	0.470135
	Loci493	0.47826	0.277685	0.722315	46	2	1.66987	0.590753	0.401152	0.40556
	Loci494	0.48936	0.28541	0.71459	47	2	1.68891	0.597991	0.407903	0.412289
	Loci495	0.45652	0.26279	0.73721	46	2	1.63255	0.575955	0.387463	0.391721
	Loci496	0.48889	0.28508	0.71492	45	2	1.6881	0.597687	0.407618	0.412198
	Loci497	0.55814	0.335274	0.664726	43	2	1.80418	0.637851	0.445731	0.450975
	Loci498	0.34783	0.192427	0.807573	46	2	1.45095	0.489723	0.310798	0.314213
	Loci499	0.55556	0.333333	0.666667	45	2	1.8	0.636514	0.444444	0.449438
	Loci500	0.45455	0.261451	0.738549	44	2	1.62917	0.574569	0.386189	0.390628
	Loci501	0.40426	0.228155	0.771845	47	2	1.54369	0.537037	0.352201	0.355988
	Loci502	0.5	0.292893	0.707107	46	2	1.70711	0.604722	0.414214	0.418765
	Loci503	0.46809	0.270675	0.729325	47	2	1.6524	0.583929	0.39482	0.399066
	Loci504	0.51111	0.300794	0.699206	45	2	1.72602	0.611536	0.420634	0.42536
	Loci505	0.5	0.292893	0.707107	46	2	1.70711	0.604722	0.414214	0.418765
	Loci506	0.55556	0.333333	0.666667	45	2	1.8	0.636514	0.444444	0.449438
	Loci507	0.46512	0.268643	0.731357	43	2	1.6473	0.581904	0.392947	0.39757
	Loci508	0.37778	0.211189	0.788811	45	2	1.49965	0.515528	0.333177	0.33692
	Loci509	0.57778	0.350214	0.649786	45	2	1.83529	0.647579	0.455128	0.460242
	Loci510	0.43478	0.248191	0.751809	46	2	1.59536	0.560339	0.373184	0.377285
	Loci511	0.5	0.292893	0.707107	46	2	1.70711	0.604722	0.414214	0.418765
	Loci512	0.48889	0.28508	0.71492	45	2	1.6881	0.597687	0.407618	0.412198
	Loci513	0.42857	0.244071	0.755929	42	2	1.58479	0.555727	0.369001	0.373447
	Loci514	0.51111	0.300794	0.699206	45	2	1.72602	0.611536	0.420634	0.42536
	Loci515	0.53488	0.318006	0.681994	43	2	1.76602	0.625357	0.433756	0.438859
	Loci516	0.56818	0.342871	0.657129	44	2	1.82024	0.642922	0.450621	0.455801
	Loci517	0.64444	0.403715	0.596285	45	2	1.92849	0.674489	0.481458	0.486868
	Loci518	0.51163	0.301164	0.698836	43	2	1.7269	0.611847	0.420928	0.42588
	Loci519	0.45652	0.26279	0.73721	46	2	1.63255	0.575955	0.387463	0.391721
	Loci520	0.48889	0.28508	0.71492	45	2	1.6881	0.597687	0.407618	0.412198
	Loci521	0.45238	0.259987	0.740013	42	2	1.62546	0.573043	0.384788	0.389424
	Loci522	0.43182	0.246222	0.753778	44	2	1.59031	0.558146	0.371193	0.37546
	Loci523	0.48889	0.28508	0.71492	45	2	1.6881	0.597687	0.407618	0.412198
	Loci524	0.44681	0.256232	0.743768	47	2	1.61591	0.569078	0.381154	0.385252
	Loci525	0.46809	0.270675	0.729325	47	2	1.6524	0.583929	0.39482	0.399066
	Loci526	0.43182	0.246222	0.753778	44	2	1.59031	0.558146	0.371193	0.37546
	Loci527	0.44444	0.254644	0.745356	45	2	1.61187	0.56738	0.379601	0.383866
	Loci528	0.46809	0.270675	0.729325	47	2	1.6524	0.583929	0.39482	0.399066
	Loci529	0.58696	0.357315	0.642685	46	2	1.84939	0.651858	0.459282	0.464329
	Loci530	0.41304	0.233869	0.766131	46	2	1.55848	0.543909	0.358349	0.362287
	Loci531	0.51064	0.300456	0.699544	47	2	1.72522	0.61125	0.420364	0.424884
	Loci532	0.3913	0.219811	0.780189	46	2	1.52204	0.526668	0.342988	0.346757
	Loci533	0.46667	0.269703	0.730297	45	2	1.64997	0.582963	0.393927	0.398353
	Loci534	0.53333	0.31687	0.68313	45	2	1.76344	0.624488	0.432927	0.437791
	Loci535	0.48889	0.28508	0.71492	45	2	1.6881	0.597687	0.407618	0.412198
	Loci536	0.46667	0.269703	0.730297	45	2	1.64997	0.582963	0.393927	0.398353
	Loci537	0.55556	0.333333	0.666667	45	2	1.8	0.636514	0.444444	0.449438
	Loci538	0.41304	0.233869	0.766131	46	2	1.55848	0.543909	0.358349	0.362287
	Loci539	0.56818	0.342871	0.657129	44	2	1.82024	0.642922	0.450621	0.455801
	Loci540	0.45652	0.26279	0.73721	46	2	1.63255	0.575955	0.387463	0.391721
	Loci541	0.44681	0.256232	0.743768	47	2	1.61591	0.569078	0.381154	0.385252
	Loci542	0.46809	0.270675	0.729325	47	2	1.6524	0.583929	0.39482	0.399066
	Loci543	0.44681	0.256232	0.743768	47	2	1.61591	0.569078	0.381154	0.385252
	Loci544	0.46667	0.269703	0.730297	45	2	1.64997	0.582963	0.393927	0.398353
	Loci545	0.47826	0.277685	0.722315	46	2	1.66987	0.590753	0.401152	0.40556
	Loci546	0.5814	0.353003	0.646997	43	2	1.84089	0.649286	0.456784	0.462158
	Loci547	0.55556	0.333333	0.666667	45	2	1.8	0.636514	0.444444	0.449438
	Loci548	0.43478	0.248191	0.751809	46	2	1.59536	0.560339	0.373184	0.377285
	Loci549	0.31111	0.170007	0.829993	45	2	1.39316	0.455897	0.282209	0.28538
	Loci550	0.44444	0.254644	0.745356	45	2	1.61187	0.56738	0.379601	0.383866
	Loci551	0.44444	0.254644	0.745356	45	2	1.61187	0.56738	0.379601	0.383866
	Loci552	0.46809	0.270675	0.729325	47	2	1.6524	0.583929	0.39482	0.399066
	Loci553	0.47826	0.277685	0.722315	46	2	1.66987	0.590753	0.401152	0.40556
	Loci554	0.46809	0.270675	0.729325	47	2	1.6524	0.583929	0.39482	0.399066
	Loci555	0.34091	0.188156	0.811844	44	2	1.4399	0.483538	0.305506	0.309018
	Loci556	0.51163	0.301164	0.698836	43	2	1.7269	0.611847	0.420928	0.42588
	Loci557	0.47826	0.277685	0.722315	46	2	1.66987	0.590753	0.401152	0.40556
	Loci558	0.5	0.292893	0.707107	44	2	1.70711	0.604722	0.414214	0.418975
	Loci559	0.4	0.225403	0.774597	45	2	1.53655	0.533662	0.349193	0.353117
	Loci560	0.3913	0.219811	0.780189	46	2	1.52204	0.526668	0.342988	0.346757
	Loci561	0.56818	0.342871	0.657129	44	2	1.82024	0.642922	0.450621	0.455801
	Loci562	0.48936	0.28541	0.71459	47	2	1.68891	0.597991	0.407903	0.412289
	Loci563	0.52174	0.308436	0.691564	46	2	1.744	0.617843	0.426606	0.431294
	Loci564	0.41304	0.233869	0.766131	46	2	1.55848	0.543909	0.358349	0.362287
	Loci565	0.58696	0.357315	0.642685	46	2	1.84939	0.651858	0.459282	0.464329
	Loci566	0.46667	0.269703	0.730297	45	2	1.64997	0.582963	0.393927	0.398353
	Loci567	0.44681	0.256232	0.743768	47	2	1.61591	0.569078	0.381154	0.385252
	Loci568	0.41304	0.233869	0.766131	46	2	1.55848	0.543909	0.358349	0.362287
	Loci569	0.48889	0.28508	0.71492	45	2	1.6881	0.597687	0.407618	0.412198
	Loci570	0.4	0.225403	0.774597	45	2	1.53655	0.533662	0.349193	0.353117
	Loci571	0.44444	0.254644	0.745356	45	2	1.61187	0.56738	0.379601	0.383866
	Loci572	0.46667	0.269703	0.730297	45	2	1.64997	0.582963	0.393927	0.398353
	Loci573	0.42222	0.239883	0.760117	45	2	1.57401	0.550945	0.364678	0.368776
	Loci574	0.53191	0.315833	0.684167	47	2	1.76107	0.623688	0.432165	0.436812
	Loci575	0.53191	0.315833	0.684167	47	2	1.76107	0.623688	0.432165	0.436812
	Loci576	0.45652	0.26279	0.73721	46	2	1.63255	0.575955	0.387463	0.391721
	Loci577	0.52174	0.308436	0.691564	46	2	1.744	0.617843	0.426606	0.431294
	Loci578	0.56818	0.342871	0.657129	44	2	1.82024	0.642922	0.450621	0.455801
	Loci579	0.53488	0.318006	0.681994	43	2	1.76602	0.625357	0.433756	0.438859
	Loci580	0.44444	0.254644	0.745356	45	2	1.61187	0.56738	0.379601	0.383866
	Loci581	0.51111	0.300794	0.699206	45	2	1.72602	0.611536	0.420634	0.42536
	Loci582	0.52174	0.308436	0.691564	46	2	1.744	0.617843	0.426606	0.431294
	Loci583	0.52381	0.309934	0.690066	42	2	1.74749	0.619048	0.42775	0.432904
	Loci584	0.47826	0.277685	0.722315	46	2	1.66987	0.590753	0.401152	0.40556
	Loci585	0.47826	0.277685	0.722315	46	2	1.66987	0.590753	0.401152	0.40556
	Loci586	0.47826	0.277685	0.722315	46	2	1.66987	0.590753	0.401152	0.40556
	Loci587	0.51111	0.300794	0.699206	45	2	1.72602	0.611536	0.420634	0.42536
	Loci588	0.40909	0.231294	0.768706	44	2	1.55182	0.540835	0.355594	0.359681
	Loci589	0.48889	0.28508	0.71492	45	2	1.6881	0.597687	0.407618	0.412198
	Loci590	0.42553	0.242063	0.757937	47	2	1.57962	0.553447	0.366937	0.370883
	Loci591	0.36957	0.206001	0.793999	46	2	1.48617	0.50861	0.327129	0.330724
	Loci592	0.56522	0.34062	0.65938	46	2	1.81553	0.641446	0.449196	0.454132
	Loci593	0.52273	0.309151	0.690849	44	2	1.74567	0.618419	0.427153	0.432063
	Loci594	0.59091	0.360398	0.639602	44	2	1.85536	0.653647	0.461022	0.466322
	Loci595	0.38636	0.216651	0.783349	44	2	1.51384	0.522636	0.339426	0.343328
	Loci596	0.53333	0.31687	0.68313	45	2	1.76344	0.624488	0.432927	0.437791
	Loci597	0.46667	0.269703	0.730297	45	2	1.64997	0.582963	0.393927	0.398353
	Loci598	0.44444	0.254644	0.745356	45	2	1.61187	0.56738	0.379601	0.383866
	Loci599	0.43182	0.246222	0.753778	44	2	1.59031	0.558146	0.371193	0.37546
	Loci600	0.52273	0.309151	0.690849	44	2	1.74567	0.618419	0.427153	0.432063
	Loci601	0.52273	0.309151	0.690849	44	2	1.74567	0.618419	0.427153	0.432063
	Loci602	0.44444	0.254644	0.745356	45	2	1.61187	0.56738	0.379601	0.383866
	Loci603	0.6	0.367544	0.632456	45	2	1.86885	0.657636	0.464911	0.470135
	Loci604	0.60465	0.371232	0.628768	43	2	1.8756	0.659608	0.466838	0.47233
	Loci605	0.5	0.292893	0.707107	44	2	1.70711	0.604722	0.414214	0.418975
	Loci606	0.54545	0.3258	0.6742	44	2	1.78351	0.631164	0.439309	0.444358
	Loci607	0.54545	0.3258	0.6742	44	2	1.78351	0.631164	0.439309	0.444358
	Loci608	0.48889	0.28508	0.71492	45	2	1.6881	0.597687	0.407618	0.412198
	Loci609	0.4878	0.284322	0.715678	41	2	1.68624	0.596989	0.406966	0.41199
	Loci610	0.5	0.292893	0.707107	46	2	1.70711	0.604722	0.414214	0.418765
	Loci611	0.51111	0.300794	0.699206	45	2	1.72602	0.611536	0.420634	0.42536
	Loci612	0.44681	0.256232	0.743768	47	2	1.61591	0.569078	0.381154	0.385252
	Loci613	0.45455	0.261451	0.738549	44	2	1.62917	0.574569	0.386189	0.390628
	Loci614	0.48936	0.28541	0.71459	47	2	1.68891	0.597991	0.407903	0.412289
	Loci615	0.60465	0.371232	0.628768	43	2	1.8756	0.659608	0.466838	0.47233
	Loci616	0.3913	0.219811	0.780189	46	2	1.52204	0.526668	0.342988	0.346757
	Loci617	0.52174	0.308436	0.691564	46	2	1.744	0.617843	0.426606	0.431294
	Loci618	0.53488	0.318006	0.681994	43	2	1.76602	0.625357	0.433756	0.438859
	Loci619	0.4186	0.237507	0.762493	43	2	1.56788	0.548189	0.362195	0.366456
	Loci620	0.63636	0.396977	0.603023	44	2	1.91855	0.671767	0.478773	0.484276
	Loci621	0.61364	0.378418	0.621582	44	2	1.88835	0.663285	0.470436	0.475843
	Loci622	0.3913	0.219811	0.780189	46	2	1.52204	0.526668	0.342988	0.346757
	Loci623	0.42553	0.242063	0.757937	47	2	1.57962	0.553447	0.366937	0.370883
	Loci624	0.3617	0.201065	0.798935	47	2	1.47335	0.501875	0.321275	0.32473
	Loci625	0.46809	0.270675	0.729325	47	2	1.6524	0.583929	0.39482	0.399066
	Loci626	0.40426	0.228155	0.771845	47	2	1.54369	0.537037	0.352201	0.355988
	Loci627	0.42553	0.242063	0.757937	47	2	1.57962	0.553447	0.366937	0.370883
	Loci628	0.47826	0.277685	0.722315	46	2	1.66987	0.590753	0.401152	0.40556
	Loci629	0.48889	0.28508	0.71492	45	2	1.6881	0.597687	0.407618	0.412198
	Loci630	0.54348	0.324336	0.675664	46	2	1.78026	0.630095	0.438284	0.443101
	Loci631	0.42553	0.242063	0.757937	47	2	1.57962	0.553447	0.366937	0.370883
	Loci632	0.47826	0.277685	0.722315	46	2	1.66987	0.590753	0.401152	0.40556
	Loci633	0.5	0.292893	0.707107	46	2	1.70711	0.604722	0.414214	0.418765
	Loci634	0.55319	0.331563	0.668437	47	2	1.79616	0.63528	0.443258	0.448024
	Loci635	0.36957	0.206001	0.793999	46	2	1.48617	0.50861	0.327129	0.330724
	Loci636	0.44444	0.254644	0.745356	45	2	1.61187	0.56738	0.379601	0.383866
	Loci637	0.44444	0.254644	0.745356	45	2	1.61187	0.56738	0.379601	0.383866
	Loci638	0.33333	0.183503	0.816497	45	2	1.42788	0.476665	0.29966	0.303027
	Loci639	0.48936	0.28541	0.71459	47	2	1.68891	0.597991	0.407903	0.412289
	Loci640	0.56522	0.34062	0.65938	46	2	1.81553	0.641446	0.449196	0.454132
	Loci641	0.34783	0.192427	0.807573	46	2	1.45095	0.489723	0.310798	0.314213
	Loci642	0.5	0.292893	0.707107	46	2	1.70711	0.604722	0.414214	0.418765
	Loci643	0.52174	0.308436	0.691564	46	2	1.744	0.617843	0.426606	0.431294
	Loci644	0.41304	0.233869	0.766131	46	2	1.55848	0.543909	0.358349	0.362287
	Loci645	0.47826	0.277685	0.722315	46	2	1.66987	0.590753	0.401152	0.40556
	Loci646	0.42553	0.242063	0.757937	47	2	1.57962	0.553447	0.366937	0.370883
	Loci647	0.48936	0.28541	0.71459	47	2	1.68891	0.597991	0.407903	0.412289
	Loci648	0.47826	0.277685	0.722315	46	2	1.66987	0.590753	0.401152	0.40556
	Loci649	0.54545	0.3258	0.6742	44	2	1.78351	0.631164	0.439309	0.444358
	Loci650	0.58696	0.357315	0.642685	46	2	1.84939	0.651858	0.459282	0.464329
	Loci651	0.44444	0.254644	0.745356	45	2	1.61187	0.56738	0.379601	0.383866
	Loci652	0.41304	0.233869	0.766131	46	2	1.55848	0.543909	0.358349	0.362287
	Loci653	0.38298	0.214493	0.785507	47	2	1.50823	0.519849	0.336971	0.340595
	Loci654	0.40426	0.228155	0.771845	47	2	1.54369	0.537037	0.352201	0.355988
	Loci655	0.38636	0.216651	0.783349	44	2	1.51384	0.522636	0.339426	0.343328
	Loci656	0.59574	0.364189	0.635811	47	2	1.86258	0.655791	0.463111	0.468091
	Loci657	0.41304	0.233869	0.766131	46	2	1.55848	0.543909	0.358349	0.362287
	Loci658	0.48936	0.28541	0.71459	47	2	1.68891	0.597991	0.407903	0.412289
	Loci659	0.47826	0.277685	0.722315	46	2	1.66987	0.590753	0.401152	0.40556
	Loci660	0.57778	0.350214	0.649786	45	2	1.83529	0.647579	0.455128	0.460242
	Loci661	0.44444	0.254644	0.745356	45	2	1.61187	0.56738	0.379601	0.383866
	Loci662	0.52174	0.308436	0.691564	46	2	1.744	0.617843	0.426606	0.431294
	Loci663	0.48889	0.28508	0.71492	45	2	1.6881	0.597687	0.407618	0.412198
	Loci664	0.44681	0.256232	0.743768	47	2	1.61591	0.569078	0.381154	0.385252
	Loci665	0.46809	0.270675	0.729325	47	2	1.6524	0.583929	0.39482	0.399066
	Loci666	0.48936	0.28541	0.71459	47	2	1.68891	0.597991	0.407903	0.412289
	Loci667	0.46809	0.270675	0.729325	47	2	1.6524	0.583929	0.39482	0.399066
	Loci668	0.44444	0.254644	0.745356	45	2	1.61187	0.56738	0.379601	0.383866
	Loci669	0.4	0.225403	0.774597	45	2	1.53655	0.533662	0.349193	0.353117
	Loci670	0.41304	0.233869	0.766131	46	2	1.55848	0.543909	0.358349	0.362287
	Loci671	0.45652	0.26279	0.73721	46	2	1.63255	0.575955	0.387463	0.391721
	Loci672	0.36957	0.206001	0.793999	46	2	1.48617	0.50861	0.327129	0.330724
	Loci673	0.43478	0.248191	0.751809	46	2	1.59536	0.560339	0.373184	0.377285
	Loci674	0.51111	0.300794	0.699206	45	2	1.72602	0.611536	0.420634	0.42536
	Loci675	0.37778	0.211189	0.788811	45	2	1.49965	0.515528	0.333177	0.33692
	Loci676	0.51111	0.300794	0.699206	45	2	1.72602	0.611536	0.420634	0.42536
	Loci677	0.56522	0.34062	0.65938	46	2	1.81553	0.641446	0.449196	0.454132
	Loci678	0.43182	0.246222	0.753778	44	2	1.59031	0.558146	0.371193	0.37546
	Loci679	0.52174	0.308436	0.691564	46	2	1.744	0.617843	0.426606	0.431294
	Loci680	0.44444	0.254644	0.745356	45	2	1.61187	0.56738	0.379601	0.383866
	Loci681	0.46809	0.270675	0.729325	47	2	1.6524	0.583929	0.39482	0.399066
	Loci682	0.44444	0.254644	0.745356	45	2	1.61187	0.56738	0.379601	0.383866
	Loci683	0.52174	0.308436	0.691564	46	2	1.744	0.617843	0.426606	0.431294
	Loci684	0.42553	0.242063	0.757937	47	2	1.57962	0.553447	0.366937	0.370883
	Loci685	0.51064	0.300456	0.699544	47	2	1.72522	0.61125	0.420364	0.424884
	Loci686	0.45652	0.26279	0.73721	46	2	1.63255	0.575955	0.387463	0.391721
	Loci687	0.48889	0.28508	0.71492	45	2	1.6881	0.597687	0.407618	0.412198
	Loci688	0.5	0.292893	0.707107	44	2	1.70711	0.604722	0.414214	0.418975
	Loci689	0.3913	0.219811	0.780189	46	2	1.52204	0.526668	0.342988	0.346757
	Loci690	0.58696	0.357315	0.642685	46	2	1.84939	0.651858	0.459282	0.464329
	Loci691	0.45652	0.26279	0.73721	46	2	1.63255	0.575955	0.387463	0.391721
	Loci692	0.43182	0.246222	0.753778	44	2	1.59031	0.558146	0.371193	0.37546
	Loci693	0.4186	0.237507	0.762493	43	2	1.56788	0.548189	0.362195	0.366456
	Loci694	0.42553	0.242063	0.757937	47	2	1.57962	0.553447	0.366937	0.370883
	Loci695	0.36364	0.202276	0.797724	44	2	1.4765	0.503541	0.322721	0.32643
	Loci696	0.51111	0.300794	0.699206	45	2	1.72602	0.611536	0.420634	0.42536
	Loci697	0.45652	0.26279	0.73721	46	2	1.63255	0.575955	0.387463	0.391721
	Loci698	0.54545	0.3258	0.6742	44	2	1.78351	0.631164	0.439309	0.444358
	Loci699	0.52174	0.308436	0.691564	46	2	1.744	0.617843	0.426606	0.431294
	Loci700	0.47826	0.277685	0.722315	46	2	1.66987	0.590753	0.401152	0.40556
	Loci701	0.48936	0.28541	0.71459	47	2	1.68891	0.597991	0.407903	0.412289
	Loci702	0.46667	0.269703	0.730297	45	2	1.64997	0.582963	0.393927	0.398353
	Loci703	0.43182	0.246222	0.753778	44	2	1.59031	0.558146	0.371193	0.37546
	Loci704	0.54762	0.327407	0.672593	42	2	1.78707	0.632327	0.440424	0.44573
	Loci705	0.52174	0.308436	0.691564	46	2	1.744	0.617843	0.426606	0.431294
	Loci706	0.43182	0.246222	0.753778	44	2	1.59031	0.558146	0.371193	0.37546
	Loci707	0.41304	0.233869	0.766131	46	2	1.55848	0.543909	0.358349	0.362287
	Loci708	0.60976	0.375305	0.624695	41	2	1.88289	0.661719	0.468902	0.474691
	Loci709	0.45652	0.26279	0.73721	46	2	1.63255	0.575955	0.387463	0.391721
	Loci710	0.54545	0.3258	0.6742	44	2	1.78351	0.631164	0.439309	0.444358
	Loci711	0.35714	0.198216	0.801784	42	2	1.46596	0.49792	0.317853	0.321683
	Loci712	0.48889	0.28508	0.71492	45	2	1.6881	0.597687	0.407618	0.412198
	Loci713	0.40426	0.228155	0.771845	47	2	1.54369	0.537037	0.352201	0.355988
	Loci714	0.42553	0.242063	0.757937	47	2	1.57962	0.553447	0.366937	0.370883
	Loci715	0.5	0.292893	0.707107	46	2	1.70711	0.604722	0.414214	0.418765
	Loci716	0.41304	0.233869	0.766131	46	2	1.55848	0.543909	0.358349	0.362287
	Loci717	0.44444	0.254644	0.745356	45	2	1.61187	0.56738	0.379601	0.383866
	Loci718	0.41463	0.234908	0.765092	41	2	1.56116	0.545139	0.359452	0.36389
	Loci719	0.61702	0.381147	0.618853	47	2	1.89304	0.664623	0.471748	0.476821
	Loci720	0.48936	0.28541	0.71459	47	2	1.68891	0.597991	0.407903	0.412289
	Loci721	0.33333	0.183503	0.816497	45	2	1.42788	0.476665	0.29966	0.303027
	Loci722	0.55556	0.333333	0.666667	45	2	1.8	0.636514	0.444444	0.449438
	Loci723	0.44186	0.252913	0.747087	43	2	1.60745	0.565512	0.377896	0.382341
	Loci724	0.5	0.292893	0.707107	42	2	1.70711	0.604722	0.414214	0.419204
	Loci725	0.63636	0.396977	0.603023	44	2	1.91855	0.671767	0.478773	0.484276
	Loci726	0.4878	0.284322	0.715678	41	2	1.68624	0.596989	0.406966	0.41199
	Loci727	0.36364	0.202276	0.797724	44	2	1.4765	0.503541	0.322721	0.32643
	Loci728	0.5	0.292893	0.707107	46	2	1.70711	0.604722	0.414214	0.418765
	Loci729	0.43478	0.248191	0.751809	46	2	1.59536	0.560339	0.373184	0.377285
	Loci730	0.54348	0.324336	0.675664	46	2	1.78026	0.630095	0.438284	0.443101
	Loci731	0.48889	0.28508	0.71492	45	2	1.6881	0.597687	0.407618	0.412198
	Loci732	0.44681	0.256232	0.743768	47	2	1.61591	0.569078	0.381154	0.385252
	Loci733	0.46809	0.270675	0.729325	47	2	1.6524	0.583929	0.39482	0.399066
	Loci734	0.34783	0.192427	0.807573	46	2	1.45095	0.489723	0.310798	0.314213
	Loci735	0.54348	0.324336	0.675664	46	2	1.78026	0.630095	0.438284	0.443101
	Loci736	0.47826	0.277685	0.722315	46	2	1.66987	0.590753	0.401152	0.40556
	Loci737	0.42222	0.239883	0.760117	45	2	1.57401	0.550945	0.364678	0.368776
	Loci738	0.53191	0.315833	0.684167	47	2	1.76107	0.623688	0.432165	0.436812
	Loci739	0.42553	0.242063	0.757937	47	2	1.57962	0.553447	0.366937	0.370883
	Loci740	0.43478	0.248191	0.751809	46	2	1.59536	0.560339	0.373184	0.377285
	Loci741	0.53191	0.315833	0.684167	47	2	1.76107	0.623688	0.432165	0.436812
	Loci742	0.42553	0.242063	0.757937	47	2	1.57962	0.553447	0.366937	0.370883
	Loci743	0.3913	0.219811	0.780189	46	2	1.52204	0.526668	0.342988	0.346757
	Loci744	0.34783	0.192427	0.807573	46	2	1.45095	0.489723	0.310798	0.314213
	Loci745	0.55556	0.333333	0.666667	45	2	1.8	0.636514	0.444444	0.449438
	Loci746	0.31915	0.174863	0.825137	47	2	1.40562	0.463514	0.288572	0.291675
	Loci747	0.51064	0.300456	0.699544	47	2	1.72522	0.61125	0.420364	0.424884
	Loci748	0.43478	0.248191	0.751809	46	2	1.59536	0.560339	0.373184	0.377285
	Loci749	0.48936	0.28541	0.71459	47	2	1.68891	0.597991	0.407903	0.412289
	Loci750	0.48889	0.28508	0.71492	45	2	1.6881	0.597687	0.407618	0.412198
	Loci751	0.34091	0.188156	0.811844	44	2	1.4399	0.483538	0.305506	0.309018
	Loci752	0.34043	0.187858	0.812142	47	2	1.43913	0.483102	0.305135	0.308416
	Loci753	0.48936	0.28541	0.71459	47	2	1.68891	0.597991	0.407903	0.412289
	Loci754	0.5	0.292893	0.707107	46	2	1.70711	0.604722	0.414214	0.418765
	Loci755	0.62222	0.385364	0.614636	45	2	1.90012	0.666629	0.473717	0.47904
	Loci756	0.42222	0.239883	0.760117	45	2	1.57401	0.550945	0.364678	0.368776
	Loci757	0.39535	0.222407	0.777593	43	2	1.52878	0.529937	0.345884	0.349953
	Loci758	0.42553	0.242063	0.757937	47	2	1.57962	0.553447	0.366937	0.370883
	Loci759	0.3617	0.201065	0.798935	47	2	1.47335	0.501875	0.321275	0.32473
	Loci760	0.51111	0.300794	0.699206	45	2	1.72602	0.611536	0.420634	0.42536
	Loci761	0.46667	0.269703	0.730297	45	2	1.64997	0.582963	0.393927	0.398353
	Loci762	0.5	0.292893	0.707107	44	2	1.70711	0.604722	0.414214	0.418975
	Loci763	0.43478	0.248191	0.751809	46	2	1.59536	0.560339	0.373184	0.377285
	Loci764	0.48936	0.28541	0.71459	47	2	1.68891	0.597991	0.407903	0.412289
	Loci765	0.46667	0.269703	0.730297	45	2	1.64997	0.582963	0.393927	0.398353
	Loci766	0.39535	0.222407	0.777593	43	2	1.52878	0.529937	0.345884	0.349953
	Loci767	0.43478	0.248191	0.751809	46	2	1.59536	0.560339	0.373184	0.377285
	Loci768	0.41304	0.233869	0.766131	46	2	1.55848	0.543909	0.358349	0.362287
	Loci769	0.62222	0.385364	0.614636	45	2	1.90012	0.666629	0.473717	0.47904
	Loci770	0.46809	0.270675	0.729325	47	2	1.6524	0.583929	0.39482	0.399066
	Loci771	0.51111	0.300794	0.699206	45	2	1.72602	0.611536	0.420634	0.42536
	Loci772	0.57778	0.350214	0.649786	45	2	1.83529	0.647579	0.455128	0.460242
	Loci773	0.31111	0.170007	0.829993	45	2	1.39316	0.455897	0.282209	0.28538
	Loci774	0.52174	0.308436	0.691564	46	2	1.744	0.617843	0.426606	0.431294
	Loci775	0.40909	0.231294	0.768706	44	2	1.55182	0.540835	0.355594	0.359681
	Loci776	0.48889	0.28508	0.71492	45	2	1.6881	0.597687	0.407618	0.412198
	Loci777	0.40426	0.228155	0.771845	47	2	1.54369	0.537037	0.352201	0.355988
	Loci778	0.60465	0.371232	0.628768	43	2	1.8756	0.659608	0.466838	0.47233
	Loci779	0.55556	0.333333	0.666667	45	2	1.8	0.636514	0.444444	0.449438
	Loci780	0.3913	0.219811	0.780189	46	2	1.52204	0.526668	0.342988	0.346757
	Loci781	0.54348	0.324336	0.675664	46	2	1.78026	0.630095	0.438284	0.443101
	Loci782	0.34043	0.187858	0.812142	47	2	1.43913	0.483102	0.305135	0.308416
	Loci783	0.42553	0.242063	0.757937	47	2	1.57962	0.553447	0.366937	0.370883
	Loci784	0.52174	0.308436	0.691564	46	2	1.744	0.617843	0.426606	0.431294
	Loci785	0.31818	0.174277	0.825723	44	2	1.40412	0.462604	0.287809	0.291117
	Loci786	0.47826	0.277685	0.722315	46	2	1.66987	0.590753	0.401152	0.40556
	Loci787	0.62162	0.384875	0.615125	37	2	1.89931	0.6664	0.473493	0.479979
	Loci788	0.45455	0.261451	0.738549	44	2	1.62917	0.574569	0.386189	0.390628
	Loci789	0.56522	0.34062	0.65938	46	2	1.81553	0.641446	0.449196	0.454132
	Loci790	0.6087	0.374457	0.625543	46	2	1.88139	0.661285	0.468478	0.473626
	Loci791	0.53488	0.318006	0.681994	43	2	1.76602	0.625357	0.433756	0.438859
	Loci792	0.53333	0.31687	0.68313	45	2	1.76344	0.624488	0.432927	0.437791
	Loci793	0.61364	0.378418	0.621582	44	2	1.88835	0.663285	0.470436	0.475843
	Loci794	0.54762	0.327407	0.672593	42	2	1.78707	0.632327	0.440424	0.44573
	Loci795	0.47727	0.277001	0.722999	44	2	1.66818	0.590099	0.400543	0.405147
	Loci796	0.36957	0.206001	0.793999	46	2	1.48617	0.50861	0.327129	0.330724
	Loci797	0.53488	0.318006	0.681994	43	2	1.76602	0.625357	0.433756	0.438859
	Loci798	0.53333	0.31687	0.68313	45	2	1.76344	0.624488	0.432927	0.437791
	Loci799	0.58696	0.357315	0.642685	46	2	1.84939	0.651858	0.459282	0.464329
	Loci800	0.54348	0.324336	0.675664	46	2	1.78026	0.630095	0.438284	0.443101
	Loci801	0.47826	0.277685	0.722315	46	2	1.66987	0.590753	0.401152	0.40556
	Loci802	0.5	0.292893	0.707107	46	2	1.70711	0.604722	0.414214	0.418765
	Loci803	0.42553	0.242063	0.757937	47	2	1.57962	0.553447	0.366937	0.370883
	Loci804	0.48936	0.28541	0.71459	47	2	1.68891	0.597991	0.407903	0.412289
	Loci805	0.43478	0.248191	0.751809	46	2	1.59536	0.560339	0.373184	0.377285
	Loci806	0.55556	0.333333	0.666667	45	2	1.8	0.636514	0.444444	0.449438
	Loci807	0.51064	0.300456	0.699544	47	2	1.72522	0.61125	0.420364	0.424884
	Loci808	0.44186	0.252913	0.747087	43	2	1.60745	0.565512	0.377896	0.382341
	Loci809	0.54348	0.324336	0.675664	46	2	1.78026	0.630095	0.438284	0.443101
	Loci810	0.46667	0.269703	0.730297	45	2	1.64997	0.582963	0.393927	0.398353
	Loci811	0.5	0.292893	0.707107	46	2	1.70711	0.604722	0.414214	0.418765
	Loci812	0.34091	0.188156	0.811844	44	2	1.4399	0.483538	0.305506	0.309018
	Loci813	0.5814	0.353003	0.646997	43	2	1.84089	0.649286	0.456784	0.462158
	Loci814	0.35556	0.197227	0.802773	45	2	1.46339	0.496534	0.316657	0.320215
	Loci815	0.46667	0.269703	0.730297	45	2	1.64997	0.582963	0.393927	0.398353
	Loci816	0.48889	0.28508	0.71492	45	2	1.6881	0.597687	0.407618	0.412198
	Loci817	0.54545	0.3258	0.6742	44	2	1.78351	0.631164	0.439309	0.444358
	Loci818	0.55319	0.331563	0.668437	47	2	1.79616	0.63528	0.443258	0.448024
	Loci819	0.5	0.292893	0.707107	44	2	1.70711	0.604722	0.414214	0.418975
	Loci820	0.52273	0.309151	0.690849	44	2	1.74567	0.618419	0.427153	0.432063
	Loci821	0.52174	0.308436	0.691564	46	2	1.744	0.617843	0.426606	0.431294
	Loci822	0.42553	0.242063	0.757937	47	2	1.57962	0.553447	0.366937	0.370883
	Loci823	0.48936	0.28541	0.71459	47	2	1.68891	0.597991	0.407903	0.412289
	Loci824	0.32609	0.179078	0.820922	46	2	1.41647	0.469992	0.294018	0.297249
	Loci825	0.47826	0.277685	0.722315	46	2	1.66987	0.590753	0.401152	0.40556
	Loci826	0.47826	0.277685	0.722315	46	2	1.66987	0.590753	0.401152	0.40556
	Loci827	0.44444	0.254644	0.745356	45	2	1.61187	0.56738	0.379601	0.383866
	Loci828	0.38298	0.214493	0.785507	47	2	1.50823	0.519849	0.336971	0.340595
	Loci829	0.53191	0.315833	0.684167	47	2	1.76107	0.623688	0.432165	0.436812
	Loci830	0.31111	0.170007	0.829993	45	2	1.39316	0.455897	0.282209	0.28538
	Loci831	0.48889	0.28508	0.71492	45	2	1.6881	0.597687	0.407618	0.412198
	Loci832	0.46667	0.269703	0.730297	45	2	1.64997	0.582963	0.393927	0.398353
	Loci833	0.5	0.292893	0.707107	46	2	1.70711	0.604722	0.414214	0.418765
	Loci834	0.55556	0.333333	0.666667	45	2	1.8	0.636514	0.444444	0.449438
	Loci835	0.34043	0.187858	0.812142	47	2	1.43913	0.483102	0.305135	0.308416
	Loci836	0.38298	0.214493	0.785507	47	2	1.50823	0.519849	0.336971	0.340595
	Loci837	0.4	0.225403	0.774597	45	2	1.53655	0.533662	0.349193	0.353117
	Loci838	0.58696	0.357315	0.642685	46	2	1.84939	0.651858	0.459282	0.464329
	Loci839	0.46809	0.270675	0.729325	47	2	1.6524	0.583929	0.39482	0.399066
	Loci840	0.47826	0.277685	0.722315	46	2	1.66987	0.590753	0.401152	0.40556
	Loci841	0.40909	0.231294	0.768706	44	2	1.55182	0.540835	0.355594	0.359681
	Loci842	0.5	0.292893	0.707107	46	2	1.70711	0.604722	0.414214	0.418765
	Loci843	0.41304	0.233869	0.766131	46	2	1.55848	0.543909	0.358349	0.362287
	Loci844	0.51111	0.300794	0.699206	45	2	1.72602	0.611536	0.420634	0.42536
	Loci845	0.52273	0.309151	0.690849	44	2	1.74567	0.618419	0.427153	0.432063
	Loci846	0.47826	0.277685	0.722315	46	2	1.66987	0.590753	0.401152	0.40556
	Loci847	0.48936	0.28541	0.71459	47	2	1.68891	0.597991	0.407903	0.412289
	Loci848	0.44444	0.254644	0.745356	45	2	1.61187	0.56738	0.379601	0.383866
	Loci849	0.53191	0.315833	0.684167	47	2	1.76107	0.623688	0.432165	0.436812
	Loci850	0.40426	0.228155	0.771845	47	2	1.54369	0.537037	0.352201	0.355988
	Loci851	0.47826	0.277685	0.722315	46	2	1.66987	0.590753	0.401152	0.40556
	Loci852	0.38298	0.214493	0.785507	47	2	1.50823	0.519849	0.336971	0.340595
	Loci853	0.46809	0.270675	0.729325	47	2	1.6524	0.583929	0.39482	0.399066
	Loci854	0.36957	0.206001	0.793999	46	2	1.48617	0.50861	0.327129	0.330724
	Loci855	0.53191	0.315833	0.684167	47	2	1.76107	0.623688	0.432165	0.436812
	Loci856	0.51064	0.300456	0.699544	47	2	1.72522	0.61125	0.420364	0.424884
	Loci857	0.44444	0.254644	0.745356	45	2	1.61187	0.56738	0.379601	0.383866
	Loci858	0.6	0.367544	0.632456	45	2	1.86885	0.657636	0.464911	0.470135
	Loci859	0.46512	0.268643	0.731357	43	2	1.6473	0.581904	0.392947	0.39757
	Loci860	0.32609	0.179078	0.820922	46	2	1.41647	0.469992	0.294018	0.297249
	Loci861	0.36957	0.206001	0.793999	46	2	1.48617	0.50861	0.327129	0.330724
	Loci862	0.48889	0.28508	0.71492	45	2	1.6881	0.597687	0.407618	0.412198
	Loci863	0.56522	0.34062	0.65938	46	2	1.81553	0.641446	0.449196	0.454132
	Loci864	0.44444	0.254644	0.745356	45	2	1.61187	0.56738	0.379601	0.383866
	Loci865	0.55319	0.331563	0.668437	47	2	1.79616	0.63528	0.443258	0.448024
	Loci866	0.48936	0.28541	0.71459	47	2	1.68891	0.597991	0.407903	0.412289
	Loci867	0.55556	0.333333	0.666667	45	2	1.8	0.636514	0.444444	0.449438
	Loci868	0.45455	0.261451	0.738549	44	2	1.62917	0.574569	0.386189	0.390628
	Loci869	0.45652	0.26279	0.73721	46	2	1.63255	0.575955	0.387463	0.391721
	Loci870	0.46667	0.269703	0.730297	45	2	1.64997	0.582963	0.393927	0.398353
	Loci871	0.47727	0.277001	0.722999	44	2	1.66818	0.590099	0.400543	0.405147
	Loci872	0.41304	0.233869	0.766131	46	2	1.55848	0.543909	0.358349	0.362287
	Loci873	0.41304	0.233869	0.766131	46	2	1.55848	0.543909	0.358349	0.362287
	Loci874	0.45455	0.261451	0.738549	44	2	1.62917	0.574569	0.386189	0.390628
	Loci875	0.3913	0.219811	0.780189	46	2	1.52204	0.526668	0.342988	0.346757
	Loci876	0.6087	0.374457	0.625543	46	2	1.88139	0.661285	0.468478	0.473626
	Loci877	0.54348	0.324336	0.675664	46	2	1.78026	0.630095	0.438284	0.443101
	Loci878	0.45652	0.26279	0.73721	46	2	1.63255	0.575955	0.387463	0.391721
	Loci879	0.52174	0.308436	0.691564	46	2	1.744	0.617843	0.426606	0.431294
	Loci880	0.47826	0.277685	0.722315	46	2	1.66987	0.590753	0.401152	0.40556
	Loci881	0.4	0.225403	0.774597	45	2	1.53655	0.533662	0.349193	0.353117
	Loci882	0.5	0.292893	0.707107	44	2	1.70711	0.604722	0.414214	0.418975
	Loci883	0.57778	0.350214	0.649786	45	2	1.83529	0.647579	0.455128	0.460242
	Loci884	0.63043	0.392081	0.607919	46	2	1.91098	0.66967	0.476707	0.481946
	Loci885	0.6	0.367544	0.632456	45	2	1.86885	0.657636	0.464911	0.470135
	Loci886	0.36957	0.206001	0.793999	46	2	1.48617	0.50861	0.327129	0.330724
	Loci887	0.36957	0.206001	0.793999	46	2	1.48617	0.50861	0.327129	0.330724
	Loci888	0.55814	0.335274	0.664726	43	2	1.80418	0.637851	0.445731	0.450975
	Loci889	0.41304	0.233869	0.766131	46	2	1.55848	0.543909	0.358349	0.362287
	Loci890	0.36957	0.206001	0.793999	46	2	1.48617	0.50861	0.327129	0.330724
	Loci891	0.42222	0.239883	0.760117	45	2	1.57401	0.550945	0.364678	0.368776
	Loci892	0.3913	0.219811	0.780189	46	2	1.52204	0.526668	0.342988	0.346757
	Loci893	0.57778	0.350214	0.649786	45	2	1.83529	0.647579	0.455128	0.460242
	Loci894	0.45652	0.26279	0.73721	46	2	1.63255	0.575955	0.387463	0.391721
	Loci895	0.3913	0.219811	0.780189	46	2	1.52204	0.526668	0.342988	0.346757
	Loci896	0.57143	0.345346	0.654654	42	2	1.82537	0.644518	0.452164	0.457612
	Loci897	0.46512	0.268643	0.731357	43	2	1.6473	0.581904	0.392947	0.39757
	Loci898	0.46667	0.269703	0.730297	45	2	1.64997	0.582963	0.393927	0.398353
	Loci899	0.45652	0.26279	0.73721	46	2	1.63255	0.575955	0.387463	0.391721
	Loci900	0.47826	0.277685	0.722315	46	2	1.66987	0.590753	0.401152	0.40556
	Loci901	0.45652	0.26279	0.73721	46	2	1.63255	0.575955	0.387463	0.391721
	Loci902	0.6087	0.374457	0.625543	46	2	1.88139	0.661285	0.468478	0.473626
	Loci903	0.54762	0.327407	0.672593	42	2	1.78707	0.632327	0.440424	0.44573
	Loci904	0.52273	0.309151	0.690849	44	2	1.74567	0.618419	0.427153	0.432063
	Loci905	0.42222	0.239883	0.760117	45	2	1.57401	0.550945	0.364678	0.368776
	Loci906	0.43478	0.248191	0.751809	46	2	1.59536	0.560339	0.373184	0.377285
	Loci907	0.56522	0.34062	0.65938	46	2	1.81553	0.641446	0.449196	0.454132
	Loci908	0.54545	0.3258	0.6742	44	2	1.78351	0.631164	0.439309	0.444358
	Loci909	0.47727	0.277001	0.722999	44	2	1.66818	0.590099	0.400543	0.405147
	Loci910	0.54348	0.324336	0.675664	46	2	1.78026	0.630095	0.438284	0.443101
	Loci911	0.51111	0.300794	0.699206	45	2	1.72602	0.611536	0.420634	0.42536
	Loci912	0.48889	0.28508	0.71492	45	2	1.6881	0.597687	0.407618	0.412198
	Loci913	0.45652	0.26279	0.73721	46	2	1.63255	0.575955	0.387463	0.391721
	Loci914	0.44681	0.256232	0.743768	47	2	1.61591	0.569078	0.381154	0.385252
	Loci915	0.46809	0.270675	0.729325	47	2	1.6524	0.583929	0.39482	0.399066
	Loci916	0.48936	0.28541	0.71459	47	2	1.68891	0.597991	0.407903	0.412289
	Loci917	0.6383	0.398583	0.601417	47	2	1.92097	0.672433	0.479429	0.484584
	Loci918	0.5	0.292893	0.707107	46	2	1.70711	0.604722	0.414214	0.418765
	Loci919	0.47727	0.277001	0.722999	44	2	1.66818	0.590099	0.400543	0.405147
	Loci920	0.35556	0.197227	0.802773	45	2	1.46339	0.496534	0.316657	0.320215
	Loci921	0.31915	0.174863	0.825137	47	2	1.40562	0.463514	0.288572	0.291675
	Loci922	0.3617	0.201065	0.798935	47	2	1.47335	0.501875	0.321275	0.32473
	Loci923	0.56818	0.342871	0.657129	44	2	1.82024	0.642922	0.450621	0.455801
	Loci924	0.41304	0.233869	0.766131	46	2	1.55848	0.543909	0.358349	0.362287
	Loci925	0.63043	0.392081	0.607919	46	2	1.91098	0.66967	0.476707	0.481946
	Loci926	0.47826	0.277685	0.722315	46	2	1.66987	0.590753	0.401152	0.40556
	Loci927	0.41304	0.233869	0.766131	46	2	1.55848	0.543909	0.358349	0.362287
	Loci928	0.41304	0.233869	0.766131	46	2	1.55848	0.543909	0.358349	0.362287
	Loci929	0.5	0.292893	0.707107	46	2	1.70711	0.604722	0.414214	0.418765
	Loci930	0.42553	0.242063	0.757937	47	2	1.57962	0.553447	0.366937	0.370883
	Loci931	0.56522	0.34062	0.65938	46	2	1.81553	0.641446	0.449196	0.454132
	Loci932	0.43478	0.248191	0.751809	46	2	1.59536	0.560339	0.373184	0.377285
	Loci933	0.43478	0.248191	0.751809	46	2	1.59536	0.560339	0.373184	0.377285
	Loci934	0.36957	0.206001	0.793999	46	2	1.48617	0.50861	0.327129	0.330724
	Loci935	0.44681	0.256232	0.743768	47	2	1.61591	0.569078	0.381154	0.385252
	Loci936	0.54348	0.324336	0.675664	46	2	1.78026	0.630095	0.438284	0.443101
	Loci937	0.40426	0.228155	0.771845	47	2	1.54369	0.537037	0.352201	0.355988
	Loci938	0.43478	0.248191	0.751809	46	2	1.59536	0.560339	0.373184	0.377285
	Loci939	0.36957	0.206001	0.793999	46	2	1.48617	0.50861	0.327129	0.330724
	Loci940	0.55319	0.331563	0.668437	47	2	1.79616	0.63528	0.443258	0.448024
	Loci941	0.5	0.292893	0.707107	42	2	1.70711	0.604722	0.414214	0.419204
	Loci942	0.43182	0.246222	0.753778	44	2	1.59031	0.558146	0.371193	0.37546
	Loci943	0.47826	0.277685	0.722315	46	2	1.66987	0.590753	0.401152	0.40556
	Loci944	0.40426	0.228155	0.771845	47	2	1.54369	0.537037	0.352201	0.355988
	Loci945	0.48936	0.28541	0.71459	47	2	1.68891	0.597991	0.407903	0.412289
	Loci946	0.55556	0.333333	0.666667	45	2	1.8	0.636514	0.444444	0.449438
	Loci947	0.59574	0.364189	0.635811	47	2	1.86258	0.655791	0.463111	0.468091
	Loci948	0.42553	0.242063	0.757937	47	2	1.57962	0.553447	0.366937	0.370883
	Loci949	0.63043	0.392081	0.607919	46	2	1.91098	0.66967	0.476707	0.481946
	Loci950	0.4	0.225403	0.774597	45	2	1.53655	0.533662	0.349193	0.353117
	Loci951	0.55556	0.333333	0.666667	45	2	1.8	0.636514	0.444444	0.449438
	Loci952	0.47826	0.277685	0.722315	46	2	1.66987	0.590753	0.401152	0.40556
	Loci953	0.62222	0.385364	0.614636	45	2	1.90012	0.666629	0.473717	0.47904
	Loci954	0.42222	0.239883	0.760117	45	2	1.57401	0.550945	0.364678	0.368776
	Loci955	0.37778	0.211189	0.788811	45	2	1.49965	0.515528	0.333177	0.33692
	Loci956	0.55319	0.331563	0.668437	47	2	1.79616	0.63528	0.443258	0.448024
	Loci957	0.53333	0.31687	0.68313	45	2	1.76344	0.624488	0.432927	0.437791
	Loci958	0.57778	0.350214	0.649786	45	2	1.83529	0.647579	0.455128	0.460242
	Loci959	0.54348	0.324336	0.675664	46	2	1.78026	0.630095	0.438284	0.443101
	Loci960	0.47826	0.277685	0.722315	46	2	1.66987	0.590753	0.401152	0.40556
	Loci961	0.48936	0.28541	0.71459	47	2	1.68891	0.597991	0.407903	0.412289
	Loci962	0.40426	0.228155	0.771845	47	2	1.54369	0.537037	0.352201	0.355988
	Loci963	0.45455	0.261451	0.738549	44	2	1.62917	0.574569	0.386189	0.390628
	Loci964	0.46667	0.269703	0.730297	45	2	1.64997	0.582963	0.393927	0.398353
	Loci965	0.45652	0.26279	0.73721	46	2	1.63255	0.575955	0.387463	0.391721
	Loci966	0.45455	0.261451	0.738549	44	2	1.62917	0.574569	0.386189	0.390628
	Loci967	0.4	0.225403	0.774597	45	2	1.53655	0.533662	0.349193	0.353117
	Loci968	0.52273	0.309151	0.690849	44	2	1.74567	0.618419	0.427153	0.432063
	Loci969	0.44444	0.254644	0.745356	45	2	1.61187	0.56738	0.379601	0.383866
	Loci970	0.48936	0.28541	0.71459	47	2	1.68891	0.597991	0.407903	0.412289
	Loci971	0.38298	0.214493	0.785507	47	2	1.50823	0.519849	0.336971	0.340595
	Loci972	0.46667	0.269703	0.730297	45	2	1.64997	0.582963	0.393927	0.398353
	Loci973	0.48936	0.28541	0.71459	47	2	1.68891	0.597991	0.407903	0.412289
	Loci974	0.33333	0.183503	0.816497	45	2	1.42788	0.476665	0.29966	0.303027
	Loci975	0.5	0.292893	0.707107	44	2	1.70711	0.604722	0.414214	0.418975
	Loci976	0.44681	0.256232	0.743768	47	2	1.61591	0.569078	0.381154	0.385252
	Loci977	0.45652	0.26279	0.73721	46	2	1.63255	0.575955	0.387463	0.391721
	Loci978	0.54545	0.3258	0.6742	44	2	1.78351	0.631164	0.439309	0.444358
	Loci979	0.53191	0.315833	0.684167	47	2	1.76107	0.623688	0.432165	0.436812
	Loci980	0.56818	0.342871	0.657129	44	2	1.82024	0.642922	0.450621	0.455801
	Loci981	0.53333	0.31687	0.68313	45	2	1.76344	0.624488	0.432927	0.437791
	Loci982	0.37778	0.211189	0.788811	45	2	1.49965	0.515528	0.333177	0.33692
	Loci983	0.44444	0.254644	0.745356	45	2	1.61187	0.56738	0.379601	0.383866
	Loci984	0.55319	0.331563	0.668437	47	2	1.79616	0.63528	0.443258	0.448024
	Loci985	0.48936	0.28541	0.71459	47	2	1.68891	0.597991	0.407903	0.412289
	Loci986	0.44444	0.254644	0.745356	45	2	1.61187	0.56738	0.379601	0.383866
	Loci987	0.44186	0.252913	0.747087	43	2	1.60745	0.565512	0.377896	0.382341
	Loci988	0.3913	0.219811	0.780189	46	2	1.52204	0.526668	0.342988	0.346757
	Loci989	0.61364	0.378418	0.621582	44	2	1.88835	0.663285	0.470436	0.475843
	Loci990	0.52273	0.309151	0.690849	44	2	1.74567	0.618419	0.427153	0.432063
	Loci991	0.54348	0.324336	0.675664	46	2	1.78026	0.630095	0.438284	0.443101
	Loci992	0.42222	0.239883	0.760117	45	2	1.57401	0.550945	0.364678	0.368776
	Loci993	0.41304	0.233869	0.766131	46	2	1.55848	0.543909	0.358349	0.362287
	Loci994	0.34884	0.193053	0.806947	43	2	1.45258	0.49062	0.311568	0.315233
	Loci995	0.46667	0.269703	0.730297	45	2	1.64997	0.582963	0.393927	0.398353
	Loci996	0.47826	0.277685	0.722315	46	2	1.66987	0.590753	0.401152	0.40556
	Loci997	0.63636	0.396977	0.603023	44	2	1.91855	0.671767	0.478773	0.484276
	Loci998	0.5	0.292893	0.707107	44	2	1.70711	0.604722	0.414214	0.418975
	Loci999	0.38298	0.214493	0.785507	47	2	1.50823	0.519849	0.336971	0.340595
	Loci1000	0.5	0.292893	0.707107	44	2	1.70711	0.604722	0.414214	0.418975
	Loci1001	0.53333	0.31687	0.68313	45	2	1.76344	0.624488	0.432927	0.437791
	Loci1002	0.53333	0.31687	0.68313	45	2	1.76344	0.624488	0.432927	0.437791
	Loci1003	0.48889	0.28508	0.71492	45	2	1.6881	0.597687	0.407618	0.412198
	Loci1004	0.61364	0.378418	0.621582	44	2	1.88835	0.663285	0.470436	0.475843
	Loci1005	0.38298	0.214493	0.785507	47	2	1.50823	0.519849	0.336971	0.340595
	Loci1006	0.57778	0.350214	0.649786	45	2	1.83529	0.647579	0.455128	0.460242
	Loci1007	0.43182	0.246222	0.753778	44	2	1.59031	0.558146	0.371193	0.37546
	Loci1008	0.45455	0.261451	0.738549	44	2	1.62917	0.574569	0.386189	0.390628
	Loci1009	0.44444	0.254644	0.745356	45	2	1.61187	0.56738	0.379601	0.383866
	Loci1010	0.55556	0.333333	0.666667	45	2	1.8	0.636514	0.444444	0.449438
	Loci1011	0.57778	0.350214	0.649786	45	2	1.83529	0.647579	0.455128	0.460242
	Loci1012	0.5814	0.353003	0.646997	43	2	1.84089	0.649286	0.456784	0.462158
	Loci1013	0.45652	0.26279	0.73721	46	2	1.63255	0.575955	0.387463	0.391721
	Loci1014	0.64286	0.402386	0.597614	42	2	1.92657	0.673967	0.480943	0.486737
	Loci1015	0.45652	0.26279	0.73721	46	2	1.63255	0.575955	0.387463	0.391721
	Loci1016	0.45455	0.261451	0.738549	44	2	1.62917	0.574569	0.386189	0.390628
	Loci1017	0.43182	0.246222	0.753778	44	2	1.59031	0.558146	0.371193	0.37546
	Loci1018	0.51111	0.300794	0.699206	45	2	1.72602	0.611536	0.420634	0.42536
	Loci1019	0.58696	0.357315	0.642685	46	2	1.84939	0.651858	0.459282	0.464329
	Loci1020	0.5122	0.30157	0.69843	41	2	1.72786	0.612188	0.421251	0.426451
	Loci1021	0.53191	0.315833	0.684167	47	2	1.76107	0.623688	0.432165	0.436812
	Loci1022	0.44186	0.252913	0.747087	43	2	1.60745	0.565512	0.377896	0.382341
	Loci1023	0.51163	0.301164	0.698836	43	2	1.7269	0.611847	0.420928	0.42588
	Loci1024	0.34783	0.192427	0.807573	46	2	1.45095	0.489723	0.310798	0.314213
	Loci1025	0.43182	0.246222	0.753778	44	2	1.59031	0.558146	0.371193	0.37546
	Loci1026	0.63636	0.396977	0.603023	44	2	1.91855	0.671767	0.478773	0.484276
	Loci1027	0.44681	0.256232	0.743768	47	2	1.61591	0.569078	0.381154	0.385252
	Loci1028	0.48889	0.28508	0.71492	45	2	1.6881	0.597687	0.407618	0.412198
	Loci1029	0.44444	0.254644	0.745356	45	2	1.61187	0.56738	0.379601	0.383866
	Loci1030	0.38298	0.214493	0.785507	47	2	1.50823	0.519849	0.336971	0.340595
	Loci1031	0.33333	0.183503	0.816497	45	2	1.42788	0.476665	0.29966	0.303027
	Loci1032	0.55319	0.331563	0.668437	47	2	1.79616	0.63528	0.443258	0.448024
	Loci1033	0.45652	0.26279	0.73721	46	2	1.63255	0.575955	0.387463	0.391721
	Loci1034	0.45652	0.26279	0.73721	46	2	1.63255	0.575955	0.387463	0.391721
	Loci1035	0.57447	0.347672	0.652328	47	2	1.83014	0.645994	0.453592	0.45847
	Loci1036	0.48936	0.28541	0.71459	47	2	1.68891	0.597991	0.407903	0.412289
	Loci1037	0.29787	0.162069	0.837931	47	2	1.37288	0.443086	0.271606	0.274526
	Loci1038	0.55814	0.335274	0.664726	43	2	1.80418	0.637851	0.445731	0.450975
	Loci1039	0.51064	0.300456	0.699544	47	2	1.72522	0.61125	0.420364	0.424884
	Loci1040	0.57778	0.350214	0.649786	45	2	1.83529	0.647579	0.455128	0.460242
	Loci1041	0.53659	0.319254	0.680746	41	2	1.76885	0.626306	0.434662	0.440028
	Loci1042	0.41304	0.233869	0.766131	46	2	1.55848	0.543909	0.358349	0.362287
	Loci1043	0.34783	0.192427	0.807573	46	2	1.45095	0.489723	0.310798	0.314213
	Loci1044	0.42553	0.242063	0.757937	47	2	1.57962	0.553447	0.366937	0.370883
	Loci1045	0.56522	0.34062	0.65938	46	2	1.81553	0.641446	0.449196	0.454132
	Loci1046	0.42553	0.242063	0.757937	47	2	1.57962	0.553447	0.366937	0.370883
	Loci1047	0.42553	0.242063	0.757937	47	2	1.57962	0.553447	0.366937	0.370883
	Loci1048	0.36364	0.202276	0.797724	44	2	1.4765	0.503541	0.322721	0.32643
	Loci1049	0.43478	0.248191	0.751809	46	2	1.59536	0.560339	0.373184	0.377285
	Loci1050	0.6087	0.374457	0.625543	46	2	1.88139	0.661285	0.468478	0.473626
	Loci1051	0.47727	0.277001	0.722999	44	2	1.66818	0.590099	0.400543	0.405147
	Loci1052	0.42222	0.239883	0.760117	45	2	1.57401	0.550945	0.364678	0.368776
	Loci1053	0.48889	0.28508	0.71492	45	2	1.6881	0.597687	0.407618	0.412198
	Loci1054	0.47826	0.277685	0.722315	46	2	1.66987	0.590753	0.401152	0.40556
	Loci1055	0.5	0.292893	0.707107	46	2	1.70711	0.604722	0.414214	0.418765
	Loci1056	0.41304	0.233869	0.766131	46	2	1.55848	0.543909	0.358349	0.362287
	Loci1057	0.43478	0.248191	0.751809	46	2	1.59536	0.560339	0.373184	0.377285
	Loci1058	0.44681	0.256232	0.743768	47	2	1.61591	0.569078	0.381154	0.385252
	Loci1059	0.47727	0.277001	0.722999	44	2	1.66818	0.590099	0.400543	0.405147
	Loci1060	0.43478	0.248191	0.751809	46	2	1.59536	0.560339	0.373184	0.377285
	Loci1061	0.51111	0.300794	0.699206	45	2	1.72602	0.611536	0.420634	0.42536
	Loci1062	0.47727	0.277001	0.722999	44	2	1.66818	0.590099	0.400543	0.405147
	Loci1063	0.40426	0.228155	0.771845	47	2	1.54369	0.537037	0.352201	0.355988
	Loci1064	0.42553	0.242063	0.757937	47	2	1.57962	0.553447	0.366937	0.370883
	Loci1065	0.6	0.367544	0.632456	45	2	1.86885	0.657636	0.464911	0.470135
	Loci1066	0.37778	0.211189	0.788811	45	2	1.49965	0.515528	0.333177	0.33692
	Loci1067	0.47826	0.277685	0.722315	46	2	1.66987	0.590753	0.401152	0.40556
	Loci1068	0.45652	0.26279	0.73721	46	2	1.63255	0.575955	0.387463	0.391721
	Loci1069	0.67391	0.42896	0.57104	46	2	1.96043	0.68302	0.489907	0.49529
	Loci1070	0.52174	0.308436	0.691564	46	2	1.744	0.617843	0.426606	0.431294
	Loci1071	0.38298	0.214493	0.785507	47	2	1.50823	0.519849	0.336971	0.340595
	Loci1072	0.3913	0.219811	0.780189	46	2	1.52204	0.526668	0.342988	0.346757
	Loci1073	0.31915	0.174863	0.825137	47	2	1.40562	0.463514	0.288572	0.291675
	Loci1074	0.45652	0.26279	0.73721	46	2	1.63255	0.575955	0.387463	0.391721
	Loci1075	0.38636	0.216651	0.783349	44	2	1.51384	0.522636	0.339426	0.343328
	Loci1076	0.46667	0.269703	0.730297	45	2	1.64997	0.582963	0.393927	0.398353
	Loci1077	0.51111	0.300794	0.699206	45	2	1.72602	0.611536	0.420634	0.42536
	Loci1078	0.56522	0.34062	0.65938	46	2	1.81553	0.641446	0.449196	0.454132
	Loci1079	0.43478	0.248191	0.751809	46	2	1.59536	0.560339	0.373184	0.377285
	Loci1080	0.52174	0.308436	0.691564	46	2	1.744	0.617843	0.426606	0.431294
	Loci1081	0.51111	0.300794	0.699206	45	2	1.72602	0.611536	0.420634	0.42536
	Loci1082	0.51064	0.300456	0.699544	47	2	1.72522	0.61125	0.420364	0.424884
	Loci1083	0.6087	0.374457	0.625543	46	2	1.88139	0.661285	0.468478	0.473626
	Loci1084	0.62222	0.385364	0.614636	45	2	1.90012	0.666629	0.473717	0.47904
	Loci1085	0.48837	0.284718	0.715282	43	2	1.68722	0.597355	0.407308	0.412099
	Loci1086	0.59091	0.360398	0.639602	44	2	1.85536	0.653647	0.461022	0.466322
	Loci1087	0.59574	0.364189	0.635811	47	2	1.86258	0.655791	0.463111	0.468091
	Loci1088	0.36957	0.206001	0.793999	46	2	1.48617	0.50861	0.327129	0.330724
	Loci1089	0.3617	0.201065	0.798935	47	2	1.47335	0.501875	0.321275	0.32473
	Loci1090	0.6	0.367544	0.632456	45	2	1.86885	0.657636	0.464911	0.470135
	Loci1091	0.46667	0.269703	0.730297	45	2	1.64997	0.582963	0.393927	0.398353
	Loci1092	0.51163	0.301164	0.698836	43	2	1.7269	0.611847	0.420928	0.42588
	Loci1093	0.55814	0.335274	0.664726	43	2	1.80418	0.637851	0.445731	0.450975
	Loci1094	0.5814	0.353003	0.646997	43	2	1.84089	0.649286	0.456784	0.462158
	Loci1095	0.43478	0.248191	0.751809	46	2	1.59536	0.560339	0.373184	0.377285
	Loci1096	0.48889	0.28508	0.71492	45	2	1.6881	0.597687	0.407618	0.412198
	Loci1097	0.35556	0.197227	0.802773	45	2	1.46339	0.496534	0.316657	0.320215
	Loci1098	0.55556	0.333333	0.666667	45	2	1.8	0.636514	0.444444	0.449438
	Loci1099	0.52273	0.309151	0.690849	44	2	1.74567	0.618419	0.427153	0.432063
	Loci1100	0.55556	0.333333	0.666667	45	2	1.8	0.636514	0.444444	0.449438
	Loci1101	0.63636	0.396977	0.603023	44	2	1.91855	0.671767	0.478773	0.484276
	Loci1102	0.43478	0.248191	0.751809	46	2	1.59536	0.560339	0.373184	0.377285
	Loci1103	0.3913	0.219811	0.780189	46	2	1.52204	0.526668	0.342988	0.346757
	Loci1104	0.4	0.225403	0.774597	45	2	1.53655	0.533662	0.349193	0.353117
	Loci1105	0.41304	0.233869	0.766131	46	2	1.55848	0.543909	0.358349	0.362287
	Loci1106	0.43478	0.248191	0.751809	46	2	1.59536	0.560339	0.373184	0.377285
	Loci1107	0.42222	0.239883	0.760117	45	2	1.57401	0.550945	0.364678	0.368776
	Loci1108	0.52174	0.308436	0.691564	46	2	1.744	0.617843	0.426606	0.431294
	Loci1109	0.43182	0.246222	0.753778	44	2	1.59031	0.558146	0.371193	0.37546
	Loci1110	0.51111	0.300794	0.699206	45	2	1.72602	0.611536	0.420634	0.42536
	Loci1111	0.56818	0.342871	0.657129	44	2	1.82024	0.642922	0.450621	0.455801
	Loci1112	0.42553	0.242063	0.757937	47	2	1.57962	0.553447	0.366937	0.370883
	Loci1113	0.46809	0.270675	0.729325	47	2	1.6524	0.583929	0.39482	0.399066
	Loci1114	0.43182	0.246222	0.753778	44	2	1.59031	0.558146	0.371193	0.37546
	Loci1115	0.47826	0.277685	0.722315	46	2	1.66987	0.590753	0.401152	0.40556
	Loci1116	0.53333	0.31687	0.68313	45	2	1.76344	0.624488	0.432927	0.437791
	Loci1117	0.6	0.367544	0.632456	45	2	1.86885	0.657636	0.464911	0.470135
	Loci1118	0.6087	0.374457	0.625543	46	2	1.88139	0.661285	0.468478	0.473626
	Loci1119	0.47826	0.277685	0.722315	46	2	1.66987	0.590753	0.401152	0.40556
	Loci1120	0.55814	0.335274	0.664726	43	2	1.80418	0.637851	0.445731	0.450975
	Loci1121	0.43478	0.248191	0.751809	46	2	1.59536	0.560339	0.373184	0.377285
	Loci1122	0.47826	0.277685	0.722315	46	2	1.66987	0.590753	0.401152	0.40556
	Loci1123	0.52273	0.309151	0.690849	44	2	1.74567	0.618419	0.427153	0.432063
	Loci1124	0.4186	0.237507	0.762493	43	2	1.56788	0.548189	0.362195	0.366456
	Loci1125	0.4	0.225403	0.774597	45	2	1.53655	0.533662	0.349193	0.353117
	Loci1126	0.52273	0.309151	0.690849	44	2	1.74567	0.618419	0.427153	0.432063
	Loci1127	0.58696	0.357315	0.642685	46	2	1.84939	0.651858	0.459282	0.464329
	Loci1128	0.53333	0.31687	0.68313	45	2	1.76344	0.624488	0.432927	0.437791
	Loci1129	0.59574	0.364189	0.635811	47	2	1.86258	0.655791	0.463111	0.468091
	Loci1130	0.54545	0.3258	0.6742	44	2	1.78351	0.631164	0.439309	0.444358
	Loci1131	0.52174	0.308436	0.691564	46	2	1.744	0.617843	0.426606	0.431294
	Loci1132	0.55556	0.333333	0.666667	45	2	1.8	0.636514	0.444444	0.449438
	Loci1133	0.41304	0.233869	0.766131	46	2	1.55848	0.543909	0.358349	0.362287
	Loci1134	0.2766	0.149468	0.850532	47	2	1.34094	0.421786	0.254255	0.256989
	Loci1135	0.53333	0.31687	0.68313	45	2	1.76344	0.624488	0.432927	0.437791
	Loci1136	0.52381	0.309934	0.690066	42	2	1.74749	0.619048	0.42775	0.432904
	Loci1137	0.43182	0.246222	0.753778	44	2	1.59031	0.558146	0.371193	0.37546
	Loci1138	0.52273	0.309151	0.690849	44	2	1.74567	0.618419	0.427153	0.432063
	Loci1139	0.62222	0.385364	0.614636	45	2	1.90012	0.666629	0.473717	0.47904
	Loci1140	0.53191	0.315833	0.684167	47	2	1.76107	0.623688	0.432165	0.436812
	Loci1141	0.63043	0.392081	0.607919	46	2	1.91098	0.66967	0.476707	0.481946
	Loci1142	0.51163	0.301164	0.698836	43	2	1.7269	0.611847	0.420928	0.42588
	Loci1143	0.44444	0.254644	0.745356	45	2	1.61187	0.56738	0.379601	0.383866
	Loci1144	0.6	0.367544	0.632456	45	2	1.86885	0.657636	0.464911	0.470135
	Loci1145	0.53488	0.318006	0.681994	43	2	1.76602	0.625357	0.433756	0.438859
	Loci1146	0.47826	0.277685	0.722315	46	2	1.66987	0.590753	0.401152	0.40556
	Loci1147	0.45652	0.26279	0.73721	46	2	1.63255	0.575955	0.387463	0.391721
	Loci1148	0.5	0.292893	0.707107	46	2	1.70711	0.604722	0.414214	0.418765
	Loci1149	0.45455	0.261451	0.738549	44	2	1.62917	0.574569	0.386189	0.390628
	Loci1150	0.53191	0.315833	0.684167	47	2	1.76107	0.623688	0.432165	0.436812
	Loci1151	0.46809	0.270675	0.729325	47	2	1.6524	0.583929	0.39482	0.399066
	Loci1152	0.34783	0.192427	0.807573	46	2	1.45095	0.489723	0.310798	0.314213
	Loci1153	0.41304	0.233869	0.766131	46	2	1.55848	0.543909	0.358349	0.362287
	Loci1154	0.40909	0.231294	0.768706	44	2	1.55182	0.540835	0.355594	0.359681
	Loci1155	0.33333	0.183503	0.816497	45	2	1.42788	0.476665	0.29966	0.303027
	Loci1156	0.6087	0.374457	0.625543	46	2	1.88139	0.661285	0.468478	0.473626
	Loci1157	0.40426	0.228155	0.771845	47	2	1.54369	0.537037	0.352201	0.355988
	Loci1158	0.61702	0.381147	0.618853	47	2	1.89304	0.664623	0.471748	0.476821
	Loci1159	0.46809	0.270675	0.729325	47	2	1.6524	0.583929	0.39482	0.399066
	Loci1160	0.51064	0.300456	0.699544	47	2	1.72522	0.61125	0.420364	0.424884
	Loci1161	0.40426	0.228155	0.771845	47	2	1.54369	0.537037	0.352201	0.355988
	Loci1162	0.52174	0.308436	0.691564	46	2	1.744	0.617843	0.426606	0.431294
	Loci1163	0.37778	0.211189	0.788811	45	2	1.49965	0.515528	0.333177	0.33692
	Loci1164	0.35556	0.197227	0.802773	45	2	1.46339	0.496534	0.316657	0.320215
	Loci1165	0.52174	0.308436	0.691564	46	2	1.744	0.617843	0.426606	0.431294
	Loci1166	0.55319	0.331563	0.668437	47	2	1.79616	0.63528	0.443258	0.448024
	Loci1167	0.48936	0.28541	0.71459	47	2	1.68891	0.597991	0.407903	0.412289
	Loci1168	0.36957	0.206001	0.793999	46	2	1.48617	0.50861	0.327129	0.330724
	Loci1169	0.51111	0.300794	0.699206	45	2	1.72602	0.611536	0.420634	0.42536
	Loci1170	0.51111	0.300794	0.699206	45	2	1.72602	0.611536	0.420634	0.42536
	Loci1171	0.55814	0.335274	0.664726	43	2	1.80418	0.637851	0.445731	0.450975
	Loci1172	0.44186	0.252913	0.747087	43	2	1.60745	0.565512	0.377896	0.382341
	Loci1173	0.30435	0.165942	0.834058	46	2	1.38276	0.449394	0.276811	0.279853
	Loci1174	0.43478	0.248191	0.751809	46	2	1.59536	0.560339	0.373184	0.377285
	Loci1175	0.53333	0.31687	0.68313	45	2	1.76344	0.624488	0.432927	0.437791
	Loci1176	0.45652	0.26279	0.73721	46	2	1.63255	0.575955	0.387463	0.391721
	Loci1177	0.36957	0.206001	0.793999	46	2	1.48617	0.50861	0.327129	0.330724
	Loci1178	0.38636	0.216651	0.783349	44	2	1.51384	0.522636	0.339426	0.343328
	Loci1179	0.46809	0.270675	0.729325	47	2	1.6524	0.583929	0.39482	0.399066
	Loci1180	0.35556	0.197227	0.802773	45	2	1.46339	0.496534	0.316657	0.320215
	Loci1181	0.65909	0.416126	0.583874	44	2	1.94526	0.679011	0.48593	0.491516
	Loci1182	0.38636	0.216651	0.783349	44	2	1.51384	0.522636	0.339426	0.343328
	Loci1183	0.54348	0.324336	0.675664	46	2	1.78026	0.630095	0.438284	0.443101
	Loci1184	0.42222	0.239883	0.760117	45	2	1.57401	0.550945	0.364678	0.368776
	Loci1185	0.35556	0.197227	0.802773	45	2	1.46339	0.496534	0.316657	0.320215
	Loci1186	0.34783	0.192427	0.807573	46	2	1.45095	0.489723	0.310798	0.314213
	Loci1187	0.44444	0.254644	0.745356	45	2	1.61187	0.56738	0.379601	0.383866
	Loci1188	0.42553	0.242063	0.757937	47	2	1.57962	0.553447	0.366937	0.370883
	Loci1189	0.47727	0.277001	0.722999	44	2	1.66818	0.590099	0.400543	0.405147
	Loci1190	0.52174	0.308436	0.691564	46	2	1.744	0.617843	0.426606	0.431294
	Loci1191	0.41304	0.233869	0.766131	46	2	1.55848	0.543909	0.358349	0.362287
	Loci1192	0.61702	0.381147	0.618853	47	2	1.89304	0.664623	0.471748	0.476821
	Loci1193	0.44444	0.254644	0.745356	45	2	1.61187	0.56738	0.379601	0.383866
	Loci1194	0.46667	0.269703	0.730297	45	2	1.64997	0.582963	0.393927	0.398353
	Loci1195	0.6	0.367544	0.632456	45	2	1.86885	0.657636	0.464911	0.470135
	Loci1196	0.47727	0.277001	0.722999	44	2	1.66818	0.590099	0.400543	0.405147
	Loci1197	0.40909	0.231294	0.768706	44	2	1.55182	0.540835	0.355594	0.359681
	Loci1198	0.38298	0.214493	0.785507	47	2	1.50823	0.519849	0.336971	0.340595
	Loci1199	0.53191	0.315833	0.684167	47	2	1.76107	0.623688	0.432165	0.436812
	Loci1200	0.64286	0.402386	0.597614	42	2	1.92657	0.673967	0.480943	0.486737
	Loci1201	0.55319	0.331563	0.668437	47	2	1.79616	0.63528	0.443258	0.448024
	Loci1202	0.44444	0.254644	0.745356	45	2	1.61187	0.56738	0.379601	0.383866
	Loci1203	0.54348	0.324336	0.675664	46	2	1.78026	0.630095	0.438284	0.443101
	Loci1204	0.34043	0.187858	0.812142	47	2	1.43913	0.483102	0.305135	0.308416
	Loci1205	0.42222	0.239883	0.760117	45	2	1.57401	0.550945	0.364678	0.368776
	Loci1206	0.56522	0.34062	0.65938	46	2	1.81553	0.641446	0.449196	0.454132
	Loci1207	0.51111	0.300794	0.699206	45	2	1.72602	0.611536	0.420634	0.42536
	Loci1208	0.55319	0.331563	0.668437	47	2	1.79616	0.63528	0.443258	0.448024
	Loci1209	0.62222	0.385364	0.614636	45	2	1.90012	0.666629	0.473717	0.47904
	Loci1210	0.4	0.225403	0.774597	45	2	1.53655	0.533662	0.349193	0.353117
	Loci1211	0.52174	0.308436	0.691564	46	2	1.744	0.617843	0.426606	0.431294
	Loci1212	0.48889	0.28508	0.71492	45	2	1.6881	0.597687	0.407618	0.412198
	Loci1213	0.34783	0.192427	0.807573	46	2	1.45095	0.489723	0.310798	0.314213
	Loci1214	0.55556	0.333333	0.666667	45	2	1.8	0.636514	0.444444	0.449438
	Loci1215	0.48837	0.284718	0.715282	43	2	1.68722	0.597355	0.407308	0.412099
	Loci1216	0.31111	0.170007	0.829993	45	2	1.39316	0.455897	0.282209	0.28538
	Loci1217	0.51111	0.300794	0.699206	45	2	1.72602	0.611536	0.420634	0.42536
	Loci1218	0.46667	0.269703	0.730297	45	2	1.64997	0.582963	0.393927	0.398353
	Loci1219	0.53191	0.315833	0.684167	47	2	1.76107	0.623688	0.432165	0.436812
	Loci1220	0.46809	0.270675	0.729325	47	2	1.6524	0.583929	0.39482	0.399066
	Loci1221	0.33333	0.183503	0.816497	45	2	1.42788	0.476665	0.29966	0.303027
	Loci1222	0.53333	0.31687	0.68313	45	2	1.76344	0.624488	0.432927	0.437791
	Loci1223	0.54348	0.324336	0.675664	46	2	1.78026	0.630095	0.438284	0.443101
	Loci1224	0.65217	0.410232	0.589768	46	2	1.93755	0.676943	0.483883	0.489201
	Loci1225	0.51064	0.300456	0.699544	47	2	1.72522	0.61125	0.420364	0.424884
	Loci1226	0.43478	0.248191	0.751809	46	2	1.59536	0.560339	0.373184	0.377285
	Loci1227	0.56818	0.342871	0.657129	44	2	1.82024	0.642922	0.450621	0.455801
	Loci1228	0.37778	0.211189	0.788811	45	2	1.49965	0.515528	0.333177	0.33692
	Loci1229	0.55319	0.331563	0.668437	47	2	1.79616	0.63528	0.443258	0.448024
	Loci1230	0.48889	0.28508	0.71492	45	2	1.6881	0.597687	0.407618	0.412198
	Loci1231	0.45652	0.26279	0.73721	46	2	1.63255	0.575955	0.387463	0.391721
	Loci1232	0.62222	0.385364	0.614636	45	2	1.90012	0.666629	0.473717	0.47904
	Loci1233	0.2766	0.149468	0.850532	47	2	1.34094	0.421786	0.254255	0.256989
	Loci1234	0.3617	0.201065	0.798935	47	2	1.47335	0.501875	0.321275	0.32473
	Loci1235	0.46809	0.270675	0.729325	47	2	1.6524	0.583929	0.39482	0.399066
	Loci1236	0.46809	0.270675	0.729325	47	2	1.6524	0.583929	0.39482	0.399066
	Loci1237	0.38298	0.214493	0.785507	47	2	1.50823	0.519849	0.336971	0.340595
	Loci1238	0.53333	0.31687	0.68313	45	2	1.76344	0.624488	0.432927	0.437791
	Loci1239	0.3617	0.201065	0.798935	47	2	1.47335	0.501875	0.321275	0.32473
	Loci1240	0.40426	0.228155	0.771845	47	2	1.54369	0.537037	0.352201	0.355988
	Loci1241	0.45652	0.26279	0.73721	46	2	1.63255	0.575955	0.387463	0.391721
	Loci1242	0.57778	0.350214	0.649786	45	2	1.83529	0.647579	0.455128	0.460242
	Loci1243	0.55556	0.333333	0.666667	45	2	1.8	0.636514	0.444444	0.449438
	Loci1244	0.52273	0.309151	0.690849	44	2	1.74567	0.618419	0.427153	0.432063
	Loci1245	0.56818	0.342871	0.657129	44	2	1.82024	0.642922	0.450621	0.455801
	Loci1246	0.36364	0.202276	0.797724	44	2	1.4765	0.503541	0.322721	0.32643
	Loci1247	0.46667	0.269703	0.730297	45	2	1.64997	0.582963	0.393927	0.398353
	Loci1248	0.31915	0.174863	0.825137	47	2	1.40562	0.463514	0.288572	0.291675
	Loci1249	0.44444	0.254644	0.745356	45	2	1.61187	0.56738	0.379601	0.383866
	Loci1250	0.34783	0.192427	0.807573	46	2	1.45095	0.489723	0.310798	0.314213
	Loci1251	0.65217	0.410232	0.589768	46	2	1.93755	0.676943	0.483883	0.489201
	Loci1252	0.43478	0.248191	0.751809	46	2	1.59536	0.560339	0.373184	0.377285
	Loci1253	0.38298	0.214493	0.785507	47	2	1.50823	0.519849	0.336971	0.340595
	Loci1254	0.45652	0.26279	0.73721	46	2	1.63255	0.575955	0.387463	0.391721
	Loci1255	0.53333	0.31687	0.68313	45	2	1.76344	0.624488	0.432927	0.437791
	Loci1256	0.40426	0.228155	0.771845	47	2	1.54369	0.537037	0.352201	0.355988
	Loci1257	0.48889	0.28508	0.71492	45	2	1.6881	0.597687	0.407618	0.412198
	Loci1258	0.35556	0.197227	0.802773	45	2	1.46339	0.496534	0.316657	0.320215
	Loci1259	0.44444	0.254644	0.745356	45	2	1.61187	0.56738	0.379601	0.383866
	Loci1260	0.34091	0.188156	0.811844	44	2	1.4399	0.483538	0.305506	0.309018
	Loci1261	0.52174	0.308436	0.691564	46	2	1.744	0.617843	0.426606	0.431294
	Loci1262	0.61364	0.378418	0.621582	44	2	1.88835	0.663285	0.470436	0.475843
	Loci1263	0.34783	0.192427	0.807573	46	2	1.45095	0.489723	0.310798	0.314213
	Loci1264	0.58696	0.357315	0.642685	46	2	1.84939	0.651858	0.459282	0.464329
	Loci1265	0.45652	0.26279	0.73721	46	2	1.63255	0.575955	0.387463	0.391721
	Loci1266	0.30435	0.165942	0.834058	46	2	1.38276	0.449394	0.276811	0.279853
	Loci1267	0.53191	0.315833	0.684167	47	2	1.76107	0.623688	0.432165	0.436812
	Loci1268	0.3617	0.201065	0.798935	47	2	1.47335	0.501875	0.321275	0.32473
	Loci1269	0.3913	0.219811	0.780189	46	2	1.52204	0.526668	0.342988	0.346757
	Loci1270	0.43182	0.246222	0.753778	44	2	1.59031	0.558146	0.371193	0.37546
	Loci1271	0.52174	0.308436	0.691564	46	2	1.744	0.617843	0.426606	0.431294
	Loci1272	0.56522	0.34062	0.65938	46	2	1.81553	0.641446	0.449196	0.454132
	Loci1273	0.43182	0.246222	0.753778	44	2	1.59031	0.558146	0.371193	0.37546
	Loci1274	0.57778	0.350214	0.649786	45	2	1.83529	0.647579	0.455128	0.460242
	Loci1275	0.38298	0.214493	0.785507	47	2	1.50823	0.519849	0.336971	0.340595
	Loci1276	0.46809	0.270675	0.729325	47	2	1.6524	0.583929	0.39482	0.399066
	Loci1277	0.58696	0.357315	0.642685	46	2	1.84939	0.651858	0.459282	0.464329
	Loci1278	0.51064	0.300456	0.699544	47	2	1.72522	0.61125	0.420364	0.424884
	Loci1279	0.42222	0.239883	0.760117	45	2	1.57401	0.550945	0.364678	0.368776
	Loci1280	0.47826	0.277685	0.722315	46	2	1.66987	0.590753	0.401152	0.40556
	Loci1281	0.36957	0.206001	0.793999	46	2	1.48617	0.50861	0.327129	0.330724
	Loci1282	0.57778	0.350214	0.649786	45	2	1.83529	0.647579	0.455128	0.460242
	Loci1283	0.61905	0.382787	0.617213	42	2	1.89581	0.665412	0.472522	0.478215
	Loci1284	0.63415	0.395142	0.604858	41	2	1.91574	0.670993	0.478009	0.483911
	Loci1285	0.34043	0.187858	0.812142	47	2	1.43913	0.483102	0.305135	0.308416
	Loci1286	0.39535	0.222407	0.777593	43	2	1.52878	0.529937	0.345884	0.349953
	Loci1287	0.58696	0.357315	0.642685	46	2	1.84939	0.651858	0.459282	0.464329
	Loci1288	0.62222	0.385364	0.614636	45	2	1.90012	0.666629	0.473717	0.47904
	Loci1289	0.45652	0.26279	0.73721	46	2	1.63255	0.575955	0.387463	0.391721
	Loci1290	0.52174	0.308436	0.691564	46	2	1.744	0.617843	0.426606	0.431294
	Loci1291	0.56522	0.34062	0.65938	46	2	1.81553	0.641446	0.449196	0.454132
	Loci1292	0.44681	0.256232	0.743768	47	2	1.61591	0.569078	0.381154	0.385252
	Loci1293	0.37209	0.207594	0.792406	43	2	1.49031	0.510752	0.328998	0.332868
	Loci1294	0.43182	0.246222	0.753778	44	2	1.59031	0.558146	0.371193	0.37546
	Loci1295	0.54348	0.324336	0.675664	46	2	1.78026	0.630095	0.438284	0.443101
	Loci1296	0.5	0.292893	0.707107	46	2	1.70711	0.604722	0.414214	0.418765
	Loci1297	0.44444	0.254644	0.745356	45	2	1.61187	0.56738	0.379601	0.383866
	Loci1298	0.34783	0.192427	0.807573	46	2	1.45095	0.489723	0.310798	0.314213
	Loci1299	0.30233	0.164731	0.835269	43	2	1.37967	0.447432	0.275189	0.278427
	Loci1300	0.57778	0.350214	0.649786	45	2	1.83529	0.647579	0.455128	0.460242
	Loci1301	0.58696	0.357315	0.642685	46	2	1.84939	0.651858	0.459282	0.464329
	Loci1302	0.57778	0.350214	0.649786	45	2	1.83529	0.647579	0.455128	0.460242
	Loci1303	0.45652	0.26279	0.73721	46	2	1.63255	0.575955	0.387463	0.391721
	Loci1304	0.54545	0.3258	0.6742	44	2	1.78351	0.631164	0.439309	0.444358
	Loci1305	0.43478	0.248191	0.751809	46	2	1.59536	0.560339	0.373184	0.377285
	Loci1306	0.55556	0.333333	0.666667	45	2	1.8	0.636514	0.444444	0.449438
	Loci1307	0.61364	0.378418	0.621582	44	2	1.88835	0.663285	0.470436	0.475843
	Loci1308	0.52174	0.308436	0.691564	46	2	1.744	0.617843	0.426606	0.431294
	Loci1309	0.67391	0.42896	0.57104	46	2	1.96043	0.68302	0.489907	0.49529
	Loci1310	0.39024	0.219131	0.780869	41	2	1.52028	0.525806	0.342225	0.34645
	Loci1311	0.46809	0.270675	0.729325	47	2	1.6524	0.583929	0.39482	0.399066
	Loci1312	0.45652	0.26279	0.73721	46	2	1.63255	0.575955	0.387463	0.391721
	Loci1313	0.3913	0.219811	0.780189	46	2	1.52204	0.526668	0.342988	0.346757
	Loci1314	0.3617	0.201065	0.798935	47	2	1.47335	0.501875	0.321275	0.32473
	Loci1315	0.29787	0.162069	0.837931	47	2	1.37288	0.443086	0.271606	0.274526
	Loci1316	0.58696	0.357315	0.642685	46	2	1.84939	0.651858	0.459282	0.464329
	Loci1317	0.52273	0.309151	0.690849	44	2	1.74567	0.618419	0.427153	0.432063
	Loci1318	0.63415	0.395142	0.604858	41	2	1.91574	0.670993	0.478009	0.483911
	Loci1319	0.6	0.367544	0.632456	45	2	1.86885	0.657636	0.464911	0.470135
	Loci1320	0.64444	0.403715	0.596285	45	2	1.92849	0.674489	0.481458	0.486868
	Loci1321	0.55814	0.335274	0.664726	43	2	1.80418	0.637851	0.445731	0.450975
	Loci1322	0.5	0.292893	0.707107	42	2	1.70711	0.604722	0.414214	0.419204
	Loci1323	0.6087	0.374457	0.625543	46	2	1.88139	0.661285	0.468478	0.473626
	Loci1324	0.46512	0.268643	0.731357	43	2	1.6473	0.581904	0.392947	0.39757
	Loci1325	0.64444	0.403715	0.596285	45	2	1.92849	0.674489	0.481458	0.486868
	Loci1326	0.66667	0.42265	0.57735	45	2	1.95325	0.681133	0.488034	0.493517
	Loci1327	0.46809	0.270675	0.729325	47	2	1.6524	0.583929	0.39482	0.399066
	Loci1328	0.62222	0.385364	0.614636	45	2	1.90012	0.666629	0.473717	0.47904
	Loci1329	0.58696	0.357315	0.642685	46	2	1.84939	0.651858	0.459282	0.464329
	Loci1330	0.57778	0.350214	0.649786	45	2	1.83529	0.647579	0.455128	0.460242
	Loci1331	0.61538	0.379826	0.620174	39	2	1.89078	0.663979	0.471117	0.477235
	Loci1332	0.36957	0.206001	0.793999	46	2	1.48617	0.50861	0.327129	0.330724
	Loci1333	0.29787	0.162069	0.837931	47	2	1.37288	0.443086	0.271606	0.274526
	Loci1334	0.6087	0.374457	0.625543	46	2	1.88139	0.661285	0.468478	0.473626
	Loci1335	0.48889	0.28508	0.71492	45	2	1.6881	0.597687	0.407618	0.412198
	Loci1336	0.43478	0.248191	0.751809	46	2	1.59536	0.560339	0.373184	0.377285
	Loci1337	0.41304	0.233869	0.766131	46	2	1.55848	0.543909	0.358349	0.362287
	Loci1338	0.38636	0.216651	0.783349	44	2	1.51384	0.522636	0.339426	0.343328
	Loci1339	0.35556	0.197227	0.802773	45	2	1.46339	0.496534	0.316657	0.320215
	Loci1340	0.41304	0.233869	0.766131	46	2	1.55848	0.543909	0.358349	0.362287
	Loci1341	0.3913	0.219811	0.780189	46	2	1.52204	0.526668	0.342988	0.346757
	Loci1342	0.44681	0.256232	0.743768	47	2	1.61591	0.569078	0.381154	0.385252
	Loci1343	0.34043	0.187858	0.812142	47	2	1.43913	0.483102	0.305135	0.308416
	Loci1344	0.48936	0.28541	0.71459	47	2	1.68891	0.597991	0.407903	0.412289
	Loci1345	0.39535	0.222407	0.777593	43	2	1.52878	0.529937	0.345884	0.349953
	Loci1346	0.30435	0.165942	0.834058	46	2	1.38276	0.449394	0.276811	0.279853
	Loci1347	0.31111	0.170007	0.829993	45	2	1.39316	0.455897	0.282209	0.28538
	Loci1348	0.44444	0.254644	0.745356	45	2	1.61187	0.56738	0.379601	0.383866
	Loci1349	0.45652	0.26279	0.73721	46	2	1.63255	0.575955	0.387463	0.391721
	Loci1350	0.2766	0.149468	0.850532	47	2	1.34094	0.421786	0.254255	0.256989
	Loci1351	0.59574	0.364189	0.635811	47	2	1.86258	0.655791	0.463111	0.468091
	Loci1352	0.46809	0.270675	0.729325	47	2	1.6524	0.583929	0.39482	0.399066
	Loci1353	0.62222	0.385364	0.614636	45	2	1.90012	0.666629	0.473717	0.47904
	Loci1354	0.51111	0.300794	0.699206	45	2	1.72602	0.611536	0.420634	0.42536
	Loci1355	0.53333	0.31687	0.68313	45	2	1.76344	0.624488	0.432927	0.437791
	Loci1356	0.63043	0.392081	0.607919	46	2	1.91098	0.66967	0.476707	0.481946
	Loci1357	0.64286	0.402386	0.597614	42	2	1.92657	0.673967	0.480943	0.486737
	Loci1358	0.56818	0.342871	0.657129	44	2	1.82024	0.642922	0.450621	0.455801
	Loci1359	0.54545	0.3258	0.6742	44	2	1.78351	0.631164	0.439309	0.444358
	Loci1360	0.56522	0.34062	0.65938	46	2	1.81553	0.641446	0.449196	0.454132
	Loci1361	0.36957	0.206001	0.793999	46	2	1.48617	0.50861	0.327129	0.330724
	Loci1362	0.42222	0.239883	0.760117	45	2	1.57401	0.550945	0.364678	0.368776
	Loci1363	0.34043	0.187858	0.812142	47	2	1.43913	0.483102	0.305135	0.308416
	Loci1364	0.65116	0.409376	0.590624	43	2	1.93639	0.67663	0.483574	0.489264
	Loci1365	0.44186	0.252913	0.747087	43	2	1.60745	0.565512	0.377896	0.382341
	Loci1366	0.40426	0.228155	0.771845	47	2	1.54369	0.537037	0.352201	0.355988
	Loci1367	0.43478	0.248191	0.751809	46	2	1.59536	0.560339	0.373184	0.377285
	Loci1368	0.31818	0.174277	0.825723	44	2	1.40412	0.462604	0.287809	0.291117
	Loci1369	0.44444	0.254644	0.745356	45	2	1.61187	0.56738	0.379601	0.383866
	Loci1370	0.36957	0.206001	0.793999	46	2	1.48617	0.50861	0.327129	0.330724
	Loci1371	0.34884	0.193053	0.806947	43	2	1.45258	0.49062	0.311568	0.315233
	Loci1372	0.48889	0.28508	0.71492	45	2	1.6881	0.597687	0.407618	0.412198
	Loci1373	0.33333	0.183503	0.816497	45	2	1.42788	0.476665	0.29966	0.303027
	Loci1374	0.2766	0.149468	0.850532	47	2	1.34094	0.421786	0.254255	0.256989
	Loci1375	0.43478	0.248191	0.751809	46	2	1.59536	0.560339	0.373184	0.377285
	Loci1376	0.42553	0.242063	0.757937	47	2	1.57962	0.553447	0.366937	0.370883
	Loci1377	0.44444	0.254644	0.745356	45	2	1.61187	0.56738	0.379601	0.383866
	Loci1378	0.35556	0.197227	0.802773	45	2	1.46339	0.496534	0.316657	0.320215
	Loci1379	0.57447	0.347672	0.652328	47	2	1.83014	0.645994	0.453592	0.45847
	Loci1380	0.36957	0.206001	0.793999	46	2	1.48617	0.50861	0.327129	0.330724
	Loci1381	0.54348	0.324336	0.675664	46	2	1.78026	0.630095	0.438284	0.443101
	Loci1382	0.52174	0.308436	0.691564	46	2	1.744	0.617843	0.426606	0.431294
	Loci1383	0.55814	0.335274	0.664726	43	2	1.80418	0.637851	0.445731	0.450975
	Loci1384	0.4	0.225403	0.774597	45	2	1.53655	0.533662	0.349193	0.353117
	Loci1385	0.51111	0.300794	0.699206	45	2	1.72602	0.611536	0.420634	0.42536
	Loci1386	0.32609	0.179078	0.820922	46	2	1.41647	0.469992	0.294018	0.297249
	Loci1387	0.41304	0.233869	0.766131	46	2	1.55848	0.543909	0.358349	0.362287
	Loci1388	0.28889	0.156726	0.843274	45	2	1.3593	0.434201	0.264326	0.267296
	Loci1389	0.33333	0.183503	0.816497	45	2	1.42788	0.476665	0.29966	0.303027
	Loci1390	0.34043	0.187858	0.812142	47	2	1.43913	0.483102	0.305135	0.308416
	Loci1391	0.62791	0.390006	0.609994	43	2	1.90768	0.668751	0.475803	0.4814
	Loci1392	0.55556	0.333333	0.666667	45	2	1.8	0.636514	0.444444	0.449438
	Loci1393	0.53333	0.31687	0.68313	45	2	1.76344	0.624488	0.432927	0.437791
	Loci1394	0.46512	0.268643	0.731357	43	2	1.6473	0.581904	0.392947	0.39757
	Loci1395	0.37778	0.211189	0.788811	45	2	1.49965	0.515528	0.333177	0.33692
	Loci1396	0.53333	0.31687	0.68313	45	2	1.76344	0.624488	0.432927	0.437791
	Loci1397	0.6087	0.374457	0.625543	46	2	1.88139	0.661285	0.468478	0.473626
	Loci1398	0.42553	0.242063	0.757937	47	2	1.57962	0.553447	0.366937	0.370883
	Loci1399	0.5	0.292893	0.707107	46	2	1.70711	0.604722	0.414214	0.418765
	Loci1400	0.5	0.292893	0.707107	46	2	1.70711	0.604722	0.414214	0.418765
	Loci1401	0.6	0.367544	0.632456	45	2	1.86885	0.657636	0.464911	0.470135
	Loci1402	0.47727	0.277001	0.722999	44	2	1.66818	0.590099	0.400543	0.405147
	Loci1403	0.40426	0.228155	0.771845	47	2	1.54369	0.537037	0.352201	0.355988
	Loci1404	0.56818	0.342871	0.657129	44	2	1.82024	0.642922	0.450621	0.455801
	Loci1405	0.54348	0.324336	0.675664	46	2	1.78026	0.630095	0.438284	0.443101
	Loci1406	0.6	0.367544	0.632456	45	2	1.86885	0.657636	0.464911	0.470135
	Loci1407	0.38636	0.216651	0.783349	44	2	1.51384	0.522636	0.339426	0.343328
	Loci1408	0.61702	0.381147	0.618853	47	2	1.89304	0.664623	0.471748	0.476821
	Loci1409	0.36957	0.206001	0.793999	46	2	1.48617	0.50861	0.327129	0.330724
	Loci1410	0.54348	0.324336	0.675664	46	2	1.78026	0.630095	0.438284	0.443101
	Loci1411	0.59091	0.360398	0.639602	44	2	1.85536	0.653647	0.461022	0.466322
	Loci1412	0.55814	0.335274	0.664726	43	2	1.80418	0.637851	0.445731	0.450975
	Loci1413	0.52273	0.309151	0.690849	44	2	1.74567	0.618419	0.427153	0.432063
	Loci1414	0.55556	0.333333	0.666667	45	2	1.8	0.636514	0.444444	0.449438
	Loci1415	0.4	0.225403	0.774597	45	2	1.53655	0.533662	0.349193	0.353117
	Loci1416	0.47826	0.277685	0.722315	46	2	1.66987	0.590753	0.401152	0.40556
	Loci1417	0.54545	0.3258	0.6742	44	2	1.78351	0.631164	0.439309	0.444358
	Loci1418	0.44681	0.256232	0.743768	47	2	1.61591	0.569078	0.381154	0.385252
	Loci1419	0.55556	0.333333	0.666667	45	2	1.8	0.636514	0.444444	0.449438
	Loci1420	0.54348	0.324336	0.675664	46	2	1.78026	0.630095	0.438284	0.443101
	Loci1421	0.41304	0.233869	0.766131	46	2	1.55848	0.543909	0.358349	0.362287
	Loci1422	0.40426	0.228155	0.771845	47	2	1.54369	0.537037	0.352201	0.355988
	Loci1423	0.43478	0.248191	0.751809	46	2	1.59536	0.560339	0.373184	0.377285
	Loci1424	0.56522	0.34062	0.65938	46	2	1.81553	0.641446	0.449196	0.454132
	Loci1425	0.31915	0.174863	0.825137	47	2	1.40562	0.463514	0.288572	0.291675
	Loci1426	0.44444	0.254644	0.745356	45	2	1.61187	0.56738	0.379601	0.383866
	Loci1427	0.32609	0.179078	0.820922	46	2	1.41647	0.469992	0.294018	0.297249
	Loci1428	0.55319	0.331563	0.668437	47	2	1.79616	0.63528	0.443258	0.448024
	Loci1429	0.51064	0.300456	0.699544	47	2	1.72522	0.61125	0.420364	0.424884
	Loci1430	0.45652	0.26279	0.73721	46	2	1.63255	0.575955	0.387463	0.391721
	Loci1431	0.43478	0.248191	0.751809	46	2	1.59536	0.560339	0.373184	0.377285
	Loci1432	0.3913	0.219811	0.780189	46	2	1.52204	0.526668	0.342988	0.346757
	Loci1433	0.52174	0.308436	0.691564	46	2	1.744	0.617843	0.426606	0.431294
	Loci1434	0.63636	0.396977	0.603023	44	2	1.91855	0.671767	0.478773	0.484276
	Loci1435	0.6087	0.374457	0.625543	46	2	1.88139	0.661285	0.468478	0.473626
	Loci1436	0.58696	0.357315	0.642685	46	2	1.84939	0.651858	0.459282	0.464329
	Loci1437	0.61364	0.378418	0.621582	44	2	1.88835	0.663285	0.470436	0.475843
	Loci1438	0.52273	0.309151	0.690849	44	2	1.74567	0.618419	0.427153	0.432063
	Loci1439	0.52174	0.308436	0.691564	46	2	1.744	0.617843	0.426606	0.431294
	Loci1440	0.55556	0.333333	0.666667	45	2	1.8	0.636514	0.444444	0.449438
	Loci1441	0.47727	0.277001	0.722999	44	2	1.66818	0.590099	0.400543	0.405147
	Loci1442	0.6087	0.374457	0.625543	46	2	1.88139	0.661285	0.468478	0.473626
	Loci1443	0.51111	0.300794	0.699206	45	2	1.72602	0.611536	0.420634	0.42536
	Loci1444	0.51111	0.300794	0.699206	45	2	1.72602	0.611536	0.420634	0.42536
	Loci1445	0.62222	0.385364	0.614636	45	2	1.90012	0.666629	0.473717	0.47904
	Loci1446	0.60465	0.371232	0.628768	43	2	1.8756	0.659608	0.466838	0.47233
	Loci1447	0.57447	0.347672	0.652328	47	2	1.83014	0.645994	0.453592	0.45847
	Loci1448	0.55556	0.333333	0.666667	45	2	1.8	0.636514	0.444444	0.449438
	Loci1449	0.6087	0.374457	0.625543	46	2	1.88139	0.661285	0.468478	0.473626
	Loci1450	0.55556	0.333333	0.666667	45	2	1.8	0.636514	0.444444	0.449438
	Loci1451	0.56818	0.342871	0.657129	44	2	1.82024	0.642922	0.450621	0.455801
	Loci1452	0.34783	0.192427	0.807573	46	2	1.45095	0.489723	0.310798	0.314213
	Loci1453	0.37778	0.211189	0.788811	45	2	1.49965	0.515528	0.333177	0.33692
	Loci1454	0.43478	0.248191	0.751809	46	2	1.59536	0.560339	0.373184	0.377285
	Loci1455	0.34783	0.192427	0.807573	46	2	1.45095	0.489723	0.310798	0.314213
	Loci1456	0.38298	0.214493	0.785507	47	2	1.50823	0.519849	0.336971	0.340595
	Loci1457	0.46667	0.269703	0.730297	45	2	1.64997	0.582963	0.393927	0.398353
	Loci1458	0.3617	0.201065	0.798935	47	2	1.47335	0.501875	0.321275	0.32473
	Loci1459	0.40426	0.228155	0.771845	47	2	1.54369	0.537037	0.352201	0.355988
	Loci1460	0.6	0.367544	0.632456	45	2	1.86885	0.657636	0.464911	0.470135
	Loci1461	0.44681	0.256232	0.743768	47	2	1.61591	0.569078	0.381154	0.385252
	Loci1462	0.45652	0.26279	0.73721	46	2	1.63255	0.575955	0.387463	0.391721
	Loci1463	0.54348	0.324336	0.675664	46	2	1.78026	0.630095	0.438284	0.443101
	Loci1464	0.33333	0.183503	0.816497	45	2	1.42788	0.476665	0.29966	0.303027
	Loci1465	0.32609	0.179078	0.820922	46	2	1.41647	0.469992	0.294018	0.297249
	Loci1466	0.34783	0.192427	0.807573	46	2	1.45095	0.489723	0.310798	0.314213
	Loci1467	0.57447	0.347672	0.652328	47	2	1.83014	0.645994	0.453592	0.45847
	Loci1468	0.34043	0.187858	0.812142	47	2	1.43913	0.483102	0.305135	0.308416
	Loci1469	0.41304	0.233869	0.766131	46	2	1.55848	0.543909	0.358349	0.362287
	Loci1470	0.43478	0.248191	0.751809	46	2	1.59536	0.560339	0.373184	0.377285
	Loci1471	0.36957	0.206001	0.793999	46	2	1.48617	0.50861	0.327129	0.330724
	Loci1472	0.40426	0.228155	0.771845	47	2	1.54369	0.537037	0.352201	0.355988
	Loci1473	0.59574	0.364189	0.635811	47	2	1.86258	0.655791	0.463111	0.468091
	Loci1474	0.36364	0.202276	0.797724	44	2	1.4765	0.503541	0.322721	0.32643
	Loci1475	0.4	0.225403	0.774597	45	2	1.53655	0.533662	0.349193	0.353117
	Loci1476	0.43478	0.248191	0.751809	46	2	1.59536	0.560339	0.373184	0.377285
	Loci1477	0.41304	0.233869	0.766131	46	2	1.55848	0.543909	0.358349	0.362287
	Loci1478	0.46809	0.270675	0.729325	47	2	1.6524	0.583929	0.39482	0.399066
	Loci1479	0.3913	0.219811	0.780189	46	2	1.52204	0.526668	0.342988	0.346757
	Loci1480	0.42222	0.239883	0.760117	45	2	1.57401	0.550945	0.364678	0.368776
	Loci1481	0.48837	0.284718	0.715282	43	2	1.68722	0.597355	0.407308	0.412099
	Loci1482	0.57143	0.345346	0.654654	42	2	1.82537	0.644518	0.452164	0.457612
	Loci1483	0.60465	0.371232	0.628768	43	2	1.8756	0.659608	0.466838	0.47233
	Loci1484	0.47727	0.277001	0.722999	44	2	1.66818	0.590099	0.400543	0.405147
	Loci1485	0.53488	0.318006	0.681994	43	2	1.76602	0.625357	0.433756	0.438859
	Loci1486	0.60465	0.371232	0.628768	43	2	1.8756	0.659608	0.466838	0.47233
	Loci1487	0.53659	0.319254	0.680746	41	2	1.76885	0.626306	0.434662	0.440028
	Loci1488	0.46667	0.269703	0.730297	45	2	1.64997	0.582963	0.393927	0.398353
	Loci1489	0.53333	0.31687	0.68313	45	2	1.76344	0.624488	0.432927	0.437791
	Loci1490	0.52273	0.309151	0.690849	44	2	1.74567	0.618419	0.427153	0.432063
	Loci1491	0.35556	0.197227	0.802773	45	2	1.46339	0.496534	0.316657	0.320215
	Loci1492	0.43478	0.248191	0.751809	46	2	1.59536	0.560339	0.373184	0.377285
	Loci1493	0.53191	0.315833	0.684167	47	2	1.76107	0.623688	0.432165	0.436812
	Loci1494	0.44444	0.254644	0.745356	45	2	1.61187	0.56738	0.379601	0.383866
	Loci1495	0.5	0.292893	0.707107	46	2	1.70711	0.604722	0.414214	0.418765
	Loci1496	0.3913	0.219811	0.780189	46	2	1.52204	0.526668	0.342988	0.346757
	Loci1497	0.57778	0.350214	0.649786	45	2	1.83529	0.647579	0.455128	0.460242
	Loci1498	0.3913	0.219811	0.780189	46	2	1.52204	0.526668	0.342988	0.346757
	Loci1499	0.4	0.225403	0.774597	45	2	1.53655	0.533662	0.349193	0.353117
	Loci1500	0.48889	0.28508	0.71492	45	2	1.6881	0.597687	0.407618	0.412198
	Loci1501	0.61702	0.381147	0.618853	47	2	1.89304	0.664623	0.471748	0.476821
	Loci1502	0.63043	0.392081	0.607919	46	2	1.91098	0.66967	0.476707	0.481946
	Loci1503	0.56818	0.342871	0.657129	44	2	1.82024	0.642922	0.450621	0.455801
	Loci1504	0.51064	0.300456	0.699544	47	2	1.72522	0.61125	0.420364	0.424884
	Loci1505	0.36364	0.202276	0.797724	44	2	1.4765	0.503541	0.322721	0.32643
	Loci1506	0.32609	0.179078	0.820922	46	2	1.41647	0.469992	0.294018	0.297249
	Loci1507	0.46809	0.270675	0.729325	47	2	1.6524	0.583929	0.39482	0.399066
	Loci1508	0.44444	0.254644	0.745356	45	2	1.61187	0.56738	0.379601	0.383866
	Loci1509	0.53333	0.31687	0.68313	45	2	1.76344	0.624488	0.432927	0.437791
	Loci1510	0.45652	0.26279	0.73721	46	2	1.63255	0.575955	0.387463	0.391721
	Loci1511	0.61702	0.381147	0.618853	47	2	1.89304	0.664623	0.471748	0.476821
	Loci1512	0.54545	0.3258	0.6742	44	2	1.78351	0.631164	0.439309	0.444358
	Loci1513	0.43182	0.246222	0.753778	44	2	1.59031	0.558146	0.371193	0.37546
	Loci1514	0.41304	0.233869	0.766131	46	2	1.55848	0.543909	0.358349	0.362287
	Loci1515	0.36957	0.206001	0.793999	46	2	1.48617	0.50861	0.327129	0.330724
	Loci1516	0.34783	0.192427	0.807573	46	2	1.45095	0.489723	0.310798	0.314213
	Loci1517	0.34043	0.187858	0.812142	47	2	1.43913	0.483102	0.305135	0.308416
	Loci1518	0.56522	0.34062	0.65938	46	2	1.81553	0.641446	0.449196	0.454132
	Loci1519	0.43478	0.248191	0.751809	46	2	1.59536	0.560339	0.373184	0.377285
	Loci1520	0.48936	0.28541	0.71459	47	2	1.68891	0.597991	0.407903	0.412289
	Loci1521	0.56522	0.34062	0.65938	46	2	1.81553	0.641446	0.449196	0.454132
	Loci1522	0.44444	0.254644	0.745356	45	2	1.61187	0.56738	0.379601	0.383866
	Loci1523	0.54348	0.324336	0.675664	46	2	1.78026	0.630095	0.438284	0.443101
	Loci1524	0.28261	0.15301	0.84699	46	2	1.34989	0.427896	0.259196	0.262045
	Loci1525	0.34783	0.192427	0.807573	46	2	1.45095	0.489723	0.310798	0.314213
	Loci1526	0.46809	0.270675	0.729325	47	2	1.6524	0.583929	0.39482	0.399066
	Loci1527	0.32609	0.179078	0.820922	46	2	1.41647	0.469992	0.294018	0.297249
	Loci1528	0.51064	0.300456	0.699544	47	2	1.72522	0.61125	0.420364	0.424884
	Loci1529	0.28261	0.15301	0.84699	46	2	1.34989	0.427896	0.259196	0.262045
	Loci1530	0.3913	0.219811	0.780189	46	2	1.52204	0.526668	0.342988	0.346757
	Loci1531	0.43478	0.248191	0.751809	46	2	1.59536	0.560339	0.373184	0.377285
	Loci1532	0.43478	0.248191	0.751809	46	2	1.59536	0.560339	0.373184	0.377285
	Loci1533	0.58696	0.357315	0.642685	46	2	1.84939	0.651858	0.459282	0.464329
	Loci1534	0.51064	0.300456	0.699544	47	2	1.72522	0.61125	0.420364	0.424884
	Loci1535	0.55814	0.335274	0.664726	43	2	1.80418	0.637851	0.445731	0.450975
	Loci1536	0.6	0.367544	0.632456	45	2	1.86885	0.657636	0.464911	0.470135
	Loci1537	0.53333	0.31687	0.68313	45	2	1.76344	0.624488	0.432927	0.437791
	Loci1538	0.45455	0.261451	0.738549	44	2	1.62917	0.574569	0.386189	0.390628
	Loci1539	0.5814	0.353003	0.646997	43	2	1.84089	0.649286	0.456784	0.462158
	Loci1540	0.61702	0.381147	0.618853	47	2	1.89304	0.664623	0.471748	0.476821
	Loci1541	0.65217	0.410232	0.589768	46	2	1.93755	0.676943	0.483883	0.489201
	Loci1542	0.61702	0.381147	0.618853	47	2	1.89304	0.664623	0.471748	0.476821
	Loci1543	0.56818	0.342871	0.657129	44	2	1.82024	0.642922	0.450621	0.455801
	Loci1544	0.47826	0.277685	0.722315	46	2	1.66987	0.590753	0.401152	0.40556
	Loci1545	0.37778	0.211189	0.788811	45	2	1.49965	0.515528	0.333177	0.33692
	Loci1546	0.48889	0.28508	0.71492	45	2	1.6881	0.597687	0.407618	0.412198
	Loci1547	0.51111	0.300794	0.699206	45	2	1.72602	0.611536	0.420634	0.42536
	Loci1548	0.6087	0.374457	0.625543	46	2	1.88139	0.661285	0.468478	0.473626
	Loci1549	0.61702	0.381147	0.618853	47	2	1.89304	0.664623	0.471748	0.476821
	Loci1550	0.61364	0.378418	0.621582	44	2	1.88835	0.663285	0.470436	0.475843
	Loci1551	0.57447	0.347672	0.652328	47	2	1.83014	0.645994	0.453592	0.45847
	Loci1552	0.6383	0.398583	0.601417	47	2	1.92097	0.672433	0.479429	0.484584
	Loci1553	0.37778	0.211189	0.788811	45	2	1.49965	0.515528	0.333177	0.33692
	Loci1554	0.57778	0.350214	0.649786	45	2	1.83529	0.647579	0.455128	0.460242
	Loci1555	0.62222	0.385364	0.614636	45	2	1.90012	0.666629	0.473717	0.47904
	Loci1556	0.52174	0.308436	0.691564	46	2	1.744	0.617843	0.426606	0.431294
	Loci1557	0.40426	0.228155	0.771845	47	2	1.54369	0.537037	0.352201	0.355988
	Loci1558	0.52273	0.309151	0.690849	44	2	1.74567	0.618419	0.427153	0.432063
	Loci1559	0.55319	0.331563	0.668437	47	2	1.79616	0.63528	0.443258	0.448024
	Loci1560	0.35556	0.197227	0.802773	45	2	1.46339	0.496534	0.316657	0.320215
	Loci1561	0.43478	0.248191	0.751809	46	2	1.59536	0.560339	0.373184	0.377285
	Loci1562	0.34783	0.192427	0.807573	46	2	1.45095	0.489723	0.310798	0.314213
	Loci1563	0.36957	0.206001	0.793999	46	2	1.48617	0.50861	0.327129	0.330724
	Loci1564	0.38636	0.216651	0.783349	44	2	1.51384	0.522636	0.339426	0.343328
	Loci1565	0.3913	0.219811	0.780189	46	2	1.52204	0.526668	0.342988	0.346757
	Loci1566	0.54348	0.324336	0.675664	46	2	1.78026	0.630095	0.438284	0.443101
	Loci1567	0.5	0.292893	0.707107	46	2	1.70711	0.604722	0.414214	0.418765
	Loci1568	0.52174	0.308436	0.691564	46	2	1.744	0.617843	0.426606	0.431294
	Loci1569	0.61702	0.381147	0.618853	47	2	1.89304	0.664623	0.471748	0.476821
	Loci1570	0.58696	0.357315	0.642685	46	2	1.84939	0.651858	0.459282	0.464329
	Loci1571	0.6	0.367544	0.632456	45	2	1.86885	0.657636	0.464911	0.470135
	Loci1572	0.36364	0.202276	0.797724	44	2	1.4765	0.503541	0.322721	0.32643
	Loci1573	0.42553	0.242063	0.757937	47	2	1.57962	0.553447	0.366937	0.370883
	Loci1574	0.36957	0.206001	0.793999	46	2	1.48617	0.50861	0.327129	0.330724
	Loci1575	0.40426	0.228155	0.771845	47	2	1.54369	0.537037	0.352201	0.355988
	Loci1576	0.32609	0.179078	0.820922	46	2	1.41647	0.469992	0.294018	0.297249
	Loci1577	0.60465	0.371232	0.628768	43	2	1.8756	0.659608	0.466838	0.47233
	Loci1578	0.60465	0.371232	0.628768	43	2	1.8756	0.659608	0.466838	0.47233
	Loci1579	0.59091	0.360398	0.639602	44	2	1.85536	0.653647	0.461022	0.466322
	Loci1580	0.5814	0.353003	0.646997	43	2	1.84089	0.649286	0.456784	0.462158
	Loci1581	0.57778	0.350214	0.649786	45	2	1.83529	0.647579	0.455128	0.460242
	Loci1582	0.46667	0.269703	0.730297	45	2	1.64997	0.582963	0.393927	0.398353
	Loci1583	0.57778	0.350214	0.649786	45	2	1.83529	0.647579	0.455128	0.460242
	Loci1584	0.55556	0.333333	0.666667	45	2	1.8	0.636514	0.444444	0.449438
	Loci1585	0.57778	0.350214	0.649786	45	2	1.83529	0.647579	0.455128	0.460242
	Loci1586	0.6087	0.374457	0.625543	46	2	1.88139	0.661285	0.468478	0.473626
	Loci1587	0.6	0.367544	0.632456	45	2	1.86885	0.657636	0.464911	0.470135
	Loci1588	0.35556	0.197227	0.802773	45	2	1.46339	0.496534	0.316657	0.320215
	Loci1589	0.58696	0.357315	0.642685	46	2	1.84939	0.651858	0.459282	0.464329
	Loci1590	0.6	0.367544	0.632456	45	2	1.86885	0.657636	0.464911	0.470135
	Loci1591	0.53191	0.315833	0.684167	47	2	1.76107	0.623688	0.432165	0.436812
	Loci1592	0.6	0.367544	0.632456	45	2	1.86885	0.657636	0.464911	0.470135
	Loci1593	0.48889	0.28508	0.71492	45	2	1.6881	0.597687	0.407618	0.412198
	Loci1594	0.6087	0.374457	0.625543	46	2	1.88139	0.661285	0.468478	0.473626
	Loci1595	0.29787	0.162069	0.837931	47	2	1.37288	0.443086	0.271606	0.274526
	Loci1596	0.55319	0.331563	0.668437	47	2	1.79616	0.63528	0.443258	0.448024
	Loci1597	0.3617	0.201065	0.798935	47	2	1.47335	0.501875	0.321275	0.32473
	Loci1598	0.29787	0.162069	0.837931	47	2	1.37288	0.443086	0.271606	0.274526
	Loci1599	0.54348	0.324336	0.675664	46	2	1.78026	0.630095	0.438284	0.443101
	Loci1600	0.51111	0.300794	0.699206	45	2	1.72602	0.611536	0.420634	0.42536
	Loci1601	0.36957	0.206001	0.793999	46	2	1.48617	0.50861	0.327129	0.330724
	Loci1602	0.43478	0.248191	0.751809	46	2	1.59536	0.560339	0.373184	0.377285
	Loci1603	0.41304	0.233869	0.766131	46	2	1.55848	0.543909	0.358349	0.362287
	Loci1604	0.55556	0.333333	0.666667	45	2	1.8	0.636514	0.444444	0.449438
	Loci1605	0.60465	0.371232	0.628768	43	2	1.8756	0.659608	0.466838	0.47233
	Loci1606	0.5	0.292893	0.707107	46	2	1.70711	0.604722	0.414214	0.418765
	Loci1607	0.4	0.225403	0.774597	45	2	1.53655	0.533662	0.349193	0.353117
	Loci1608	0.55319	0.331563	0.668437	47	2	1.79616	0.63528	0.443258	0.448024
	Loci1609	0.46809	0.270675	0.729325	47	2	1.6524	0.583929	0.39482	0.399066
	Loci1610	0.53333	0.31687	0.68313	45	2	1.76344	0.624488	0.432927	0.437791
	Loci1611	0.3913	0.219811	0.780189	46	2	1.52204	0.526668	0.342988	0.346757
	Loci1612	0.47826	0.277685	0.722315	46	2	1.66987	0.590753	0.401152	0.40556
	Loci1613	0.58696	0.357315	0.642685	46	2	1.84939	0.651858	0.459282	0.464329
	Loci1614	0.51111	0.300794	0.699206	45	2	1.72602	0.611536	0.420634	0.42536
	Loci1615	0.4	0.225403	0.774597	45	2	1.53655	0.533662	0.349193	0.353117
	Loci1616	0.46667	0.269703	0.730297	45	2	1.64997	0.582963	0.393927	0.398353
	Loci1617	0.54348	0.324336	0.675664	46	2	1.78026	0.630095	0.438284	0.443101
	Loci1618	0.63043	0.392081	0.607919	46	2	1.91098	0.66967	0.476707	0.481946
	Loci1619	0.34043	0.187858	0.812142	47	2	1.43913	0.483102	0.305135	0.308416
	Loci1620	0.29787	0.162069	0.837931	47	2	1.37288	0.443086	0.271606	0.274526
	Loci1621	0.40426	0.228155	0.771845	47	2	1.54369	0.537037	0.352201	0.355988
	Loci1622	0.59524	0.363791	0.636209	42	2	1.86183	0.655568	0.462894	0.468471
	Loci1623	0.66667	0.42265	0.57735	45	2	1.95325	0.681133	0.488034	0.493517
	Loci1624	0.59524	0.363791	0.636209	42	2	1.86183	0.655568	0.462894	0.468471
	Loci1625	0.51163	0.301164	0.698836	43	2	1.7269	0.611847	0.420928	0.42588
	Loci1626	0.62791	0.390006	0.609994	43	2	1.90768	0.668751	0.475803	0.4814
	Loci1627	0.64444	0.403715	0.596285	45	2	1.92849	0.674489	0.481458	0.486868
	Loci1628	0.54545	0.3258	0.6742	44	2	1.78351	0.631164	0.439309	0.444358
	Loci1629	0.53333	0.31687	0.68313	45	2	1.76344	0.624488	0.432927	0.437791
	Loci1630	0.41304	0.233869	0.766131	46	2	1.55848	0.543909	0.358349	0.362287
	Loci1631	0.38298	0.214493	0.785507	47	2	1.50823	0.519849	0.336971	0.340595
	Loci1632	0.55556	0.333333	0.666667	45	2	1.8	0.636514	0.444444	0.449438
	Loci1633	0.45455	0.261451	0.738549	44	2	1.62917	0.574569	0.386189	0.390628
	Loci1634	0.61702	0.381147	0.618853	47	2	1.89304	0.664623	0.471748	0.476821
	Loci1635	0.55556	0.333333	0.666667	45	2	1.8	0.636514	0.444444	0.449438
	Loci1636	0.57778	0.350214	0.649786	45	2	1.83529	0.647579	0.455128	0.460242
	Loci1637	0.34783	0.192427	0.807573	46	2	1.45095	0.489723	0.310798	0.314213
	Loci1638	0.54545	0.3258	0.6742	44	2	1.78351	0.631164	0.439309	0.444358
	Loci1639	0.33333	0.183503	0.816497	45	2	1.42788	0.476665	0.29966	0.303027
	Loci1640	0.46667	0.269703	0.730297	45	2	1.64997	0.582963	0.393927	0.398353
	Loci1641	0.6	0.367544	0.632456	45	2	1.86885	0.657636	0.464911	0.470135
	Loci1642	0.38636	0.216651	0.783349	44	2	1.51384	0.522636	0.339426	0.343328
	Loci1643	0.6	0.367544	0.632456	45	2	1.86885	0.657636	0.464911	0.470135
	Loci1644	0.36957	0.206001	0.793999	46	2	1.48617	0.50861	0.327129	0.330724
	Loci1645	0.34884	0.193053	0.806947	43	2	1.45258	0.49062	0.311568	0.315233
	Loci1646	0.51111	0.300794	0.699206	45	2	1.72602	0.611536	0.420634	0.42536
	Loci1647	0.63043	0.392081	0.607919	46	2	1.91098	0.66967	0.476707	0.481946
	Loci1648	0.52174	0.308436	0.691564	46	2	1.744	0.617843	0.426606	0.431294
	Loci1649	0.54545	0.3258	0.6742	44	2	1.78351	0.631164	0.439309	0.444358
	Loci1650	0.6	0.367544	0.632456	45	2	1.86885	0.657636	0.464911	0.470135
	Loci1651	0.56818	0.342871	0.657129	44	2	1.82024	0.642922	0.450621	0.455801
	Loci1652	0.55556	0.333333	0.666667	45	2	1.8	0.636514	0.444444	0.449438
	Loci1653	0.28261	0.15301	0.84699	46	2	1.34989	0.427896	0.259196	0.262045
	Loci1654	0.47727	0.277001	0.722999	44	2	1.66818	0.590099	0.400543	0.405147
	Loci1655	0.34783	0.192427	0.807573	46	2	1.45095	0.489723	0.310798	0.314213
	Loci1656	0.48936	0.28541	0.71459	47	2	1.68891	0.597991	0.407903	0.412289
	Loci1657	0.5	0.292893	0.707107	46	2	1.70711	0.604722	0.414214	0.418765
	Loci1658	0.32609	0.179078	0.820922	46	2	1.41647	0.469992	0.294018	0.297249
	Loci1659	0.3913	0.219811	0.780189	46	2	1.52204	0.526668	0.342988	0.346757
	Loci1660	0.53191	0.315833	0.684167	47	2	1.76107	0.623688	0.432165	0.436812
	Loci1661	0.29787	0.162069	0.837931	47	2	1.37288	0.443086	0.271606	0.274526
	Loci1662	0.32609	0.179078	0.820922	46	2	1.41647	0.469992	0.294018	0.297249
	Loci1663	0.36957	0.206001	0.793999	46	2	1.48617	0.50861	0.327129	0.330724
	Loci1664	0.36957	0.206001	0.793999	46	2	1.48617	0.50861	0.327129	0.330724
	Loci1665	0.34043	0.187858	0.812142	47	2	1.43913	0.483102	0.305135	0.308416
	Loci1666	0.61702	0.381147	0.618853	47	2	1.89304	0.664623	0.471748	0.476821
	Loci1667	0.59091	0.360398	0.639602	44	2	1.85536	0.653647	0.461022	0.466322
	Loci1668	0.55814	0.335274	0.664726	43	2	1.80418	0.637851	0.445731	0.450975
	Loci1669	0.57447	0.347672	0.652328	47	2	1.83014	0.645994	0.453592	0.45847
	Loci1670	0.40909	0.231294	0.768706	44	2	1.55182	0.540835	0.355594	0.359681
	Loci1671	0.56818	0.342871	0.657129	44	2	1.82024	0.642922	0.450621	0.455801
	Loci1672	0.51111	0.300794	0.699206	45	2	1.72602	0.611536	0.420634	0.42536
	Loci1673	0.6	0.367544	0.632456	45	2	1.86885	0.657636	0.464911	0.470135
	Loci1674	0.41304	0.233869	0.766131	46	2	1.55848	0.543909	0.358349	0.362287
	Loci1675	0.51111	0.300794	0.699206	45	2	1.72602	0.611536	0.420634	0.42536
	Loci1676	0.44681	0.256232	0.743768	47	2	1.61591	0.569078	0.381154	0.385252
	Loci1677	0.34043	0.187858	0.812142	47	2	1.43913	0.483102	0.305135	0.308416
	Loci1678	0.46667	0.269703	0.730297	45	2	1.64997	0.582963	0.393927	0.398353
	Loci1679	0.6383	0.398583	0.601417	47	2	1.92097	0.672433	0.479429	0.484584
	Loci1680	0.6	0.367544	0.632456	45	2	1.86885	0.657636	0.464911	0.470135
	Loci1681	0.34783	0.192427	0.807573	46	2	1.45095	0.489723	0.310798	0.314213
	Loci1682	0.32609	0.179078	0.820922	46	2	1.41647	0.469992	0.294018	0.297249
	Loci1683	0.5	0.292893	0.707107	46	2	1.70711	0.604722	0.414214	0.418765
	Loci1684	0.53333	0.31687	0.68313	45	2	1.76344	0.624488	0.432927	0.437791
	Loci1685	0.41304	0.233869	0.766131	46	2	1.55848	0.543909	0.358349	0.362287
	Loci1686	0.35556	0.197227	0.802773	45	2	1.46339	0.496534	0.316657	0.320215
	Loci1687	0.31915	0.174863	0.825137	47	2	1.40562	0.463514	0.288572	0.291675
	Loci1688	0.38636	0.216651	0.783349	44	2	1.51384	0.522636	0.339426	0.343328
	Loci1689	0.61702	0.381147	0.618853	47	2	1.89304	0.664623	0.471748	0.476821
	Loci1690	0.29787	0.162069	0.837931	47	2	1.37288	0.443086	0.271606	0.274526
	Loci1691	0.29787	0.162069	0.837931	47	2	1.37288	0.443086	0.271606	0.274526
	Loci1692	0.28261	0.15301	0.84699	46	2	1.34989	0.427896	0.259196	0.262045
	Loci1693	0.51111	0.300794	0.699206	45	2	1.72602	0.611536	0.420634	0.42536
	Loci1694	0.34091	0.188156	0.811844	44	2	1.4399	0.483538	0.305506	0.309018
	Loci1695	0.3617	0.201065	0.798935	47	2	1.47335	0.501875	0.321275	0.32473
	Loci1696	0.51111	0.300794	0.699206	45	2	1.72602	0.611536	0.420634	0.42536
	Loci1697	0.42222	0.239883	0.760117	45	2	1.57401	0.550945	0.364678	0.368776
	Loci1698	0.53333	0.31687	0.68313	45	2	1.76344	0.624488	0.432927	0.437791
	Loci1699	0.43478	0.248191	0.751809	46	2	1.59536	0.560339	0.373184	0.377285
	Loci1700	0.67391	0.42896	0.57104	46	2	1.96043	0.68302	0.489907	0.49529
	Loci1701	0.44444	0.254644	0.745356	45	2	1.61187	0.56738	0.379601	0.383866
	Loci1702	0.35556	0.197227	0.802773	45	2	1.46339	0.496534	0.316657	0.320215
	Loci1703	0.41304	0.233869	0.766131	46	2	1.55848	0.543909	0.358349	0.362287
	Loci1704	0.40426	0.228155	0.771845	47	2	1.54369	0.537037	0.352201	0.355988
	Loci1705	0.46809	0.270675	0.729325	47	2	1.6524	0.583929	0.39482	0.399066
	Loci1706	0.31915	0.174863	0.825137	47	2	1.40562	0.463514	0.288572	0.291675
	Loci1707	0.57778	0.350214	0.649786	45	2	1.83529	0.647579	0.455128	0.460242
	Loci1708	0.63636	0.396977	0.603023	44	2	1.91855	0.671767	0.478773	0.484276
	Loci1709	0.6087	0.374457	0.625543	46	2	1.88139	0.661285	0.468478	0.473626
	Loci1710	0.61905	0.382787	0.617213	42	2	1.89581	0.665412	0.472522	0.478215
	Loci1711	0.46809	0.270675	0.729325	47	2	1.6524	0.583929	0.39482	0.399066
	Loci1712	0.62791	0.390006	0.609994	43	2	1.90768	0.668751	0.475803	0.4814
	Loci1713	0.53191	0.315833	0.684167	47	2	1.76107	0.623688	0.432165	0.436812
	Loci1714	0.48936	0.28541	0.71459	47	2	1.68891	0.597991	0.407903	0.412289
	Loci1715	0.38298	0.214493	0.785507	47	2	1.50823	0.519849	0.336971	0.340595
	Loci1716	0.6	0.367544	0.632456	45	2	1.86885	0.657636	0.464911	0.470135
	Loci1717	0.62222	0.385364	0.614636	45	2	1.90012	0.666629	0.473717	0.47904
	Loci1718	0.36585	0.203667	0.796333	41	2	1.48011	0.505444	0.324373	0.328378
	Loci1719	0.28889	0.156726	0.843274	45	2	1.3593	0.434201	0.264326	0.267296
	Loci1720	0.30233	0.164731	0.835269	43	2	1.37967	0.447432	0.275189	0.278427
	Loci1721	0.42222	0.239883	0.760117	45	2	1.57401	0.550945	0.364678	0.368776
	Loci1722	0.34043	0.187858	0.812142	47	2	1.43913	0.483102	0.305135	0.308416
	Loci1723	0.37778	0.211189	0.788811	45	2	1.49965	0.515528	0.333177	0.33692
	Loci1724	0.62222	0.385364	0.614636	45	2	1.90012	0.666629	0.473717	0.47904
	Loci1725	0.45652	0.26279	0.73721	46	2	1.63255	0.575955	0.387463	0.391721
	Loci1726	0.42222	0.239883	0.760117	45	2	1.57401	0.550945	0.364678	0.368776
	Loci1727	0.42222	0.239883	0.760117	45	2	1.57401	0.550945	0.364678	0.368776
	Loci1728	0.43478	0.248191	0.751809	46	2	1.59536	0.560339	0.373184	0.377285
	Loci1729	0.29545	0.160628	0.839372	44	2	1.36921	0.44071	0.269653	0.272753
	Loci1730	0.26667	0.143651	0.856349	45	2	1.32631	0.411536	0.246031	0.248795
	Loci1731	0.40909	0.231294	0.768706	44	2	1.55182	0.540835	0.355594	0.359681
	Loci1732	0.45652	0.26279	0.73721	46	2	1.63255	0.575955	0.387463	0.391721
	Loci1733	0.46809	0.270675	0.729325	47	2	1.6524	0.583929	0.39482	0.399066
	Loci1734	0.34043	0.187858	0.812142	47	2	1.43913	0.483102	0.305135	0.308416
	Loci1735	0.34091	0.188156	0.811844	44	2	1.4399	0.483538	0.305506	0.309018
	Loci1736	0.63043	0.392081	0.607919	46	2	1.91098	0.66967	0.476707	0.481946
	Loci1737	0.68889	0.442227	0.557773	45	2	1.97365	0.686457	0.493324	0.498867
	Loci1738	0.41304	0.233869	0.766131	46	2	1.55848	0.543909	0.358349	0.362287
	Loci1739	0.41304	0.233869	0.766131	46	2	1.55848	0.543909	0.358349	0.362287
	Loci1740	0.59574	0.364189	0.635811	47	2	1.86258	0.655791	0.463111	0.468091
	Loci1741	0.31915	0.174863	0.825137	47	2	1.40562	0.463514	0.288572	0.291675
	Loci1742	0.29787	0.162069	0.837931	47	2	1.37288	0.443086	0.271606	0.274526
	Loci1743	0.34783	0.192427	0.807573	46	2	1.45095	0.489723	0.310798	0.314213
	Loci1744	0.26087	0.140273	0.859727	46	2	1.31786	0.405459	0.241193	0.243844
	Loci1745	0.31111	0.170007	0.829993	45	2	1.39316	0.455897	0.282209	0.28538
	Loci1746	0.38298	0.214493	0.785507	47	2	1.50823	0.519849	0.336971	0.340595
	Loci1747	0.43478	0.248191	0.751809	46	2	1.59536	0.560339	0.373184	0.377285
	Loci1748	0.5	0.292893	0.707107	46	2	1.70711	0.604722	0.414214	0.418765
	Loci1749	0.37778	0.211189	0.788811	45	2	1.49965	0.515528	0.333177	0.33692
	Loci1750	0.3913	0.219811	0.780189	46	2	1.52204	0.526668	0.342988	0.346757
	Loci1751	0.42553	0.242063	0.757937	47	2	1.57962	0.553447	0.366937	0.370883
	Loci1752	0.6087	0.374457	0.625543	46	2	1.88139	0.661285	0.468478	0.473626
	Loci1753	0.46667	0.269703	0.730297	45	2	1.64997	0.582963	0.393927	0.398353
	Loci1754	0.38298	0.214493	0.785507	47	2	1.50823	0.519849	0.336971	0.340595
	Loci1755	0.38298	0.214493	0.785507	47	2	1.50823	0.519849	0.336971	0.340595
	Loci1756	0.52174	0.308436	0.691564	46	2	1.744	0.617843	0.426606	0.431294
	Loci1757	0.34783	0.192427	0.807573	46	2	1.45095	0.489723	0.310798	0.314213
	Loci1758	0.31818	0.174277	0.825723	44	2	1.40412	0.462604	0.287809	0.291117
	Loci1759	0.58696	0.357315	0.642685	46	2	1.84939	0.651858	0.459282	0.464329
	Loci1760	0.31915	0.174863	0.825137	47	2	1.40562	0.463514	0.288572	0.291675
	Loci1761	0.55319	0.331563	0.668437	47	2	1.79616	0.63528	0.443258	0.448024
	Loci1762	0.65217	0.410232	0.589768	46	2	1.93755	0.676943	0.483883	0.489201
	Loci1763	0.56818	0.342871	0.657129	44	2	1.82024	0.642922	0.450621	0.455801
	Loci1764	0.48889	0.28508	0.71492	45	2	1.6881	0.597687	0.407618	0.412198
	Loci1765	0.58696	0.357315	0.642685	46	2	1.84939	0.651858	0.459282	0.464329
	Loci1766	0.6087	0.374457	0.625543	46	2	1.88139	0.661285	0.468478	0.473626
	Loci1767	0.6087	0.374457	0.625543	46	2	1.88139	0.661285	0.468478	0.473626
	Loci1768	0.56522	0.34062	0.65938	46	2	1.81553	0.641446	0.449196	0.454132
	Loci1769	0.32609	0.179078	0.820922	46	2	1.41647	0.469992	0.294018	0.297249
	Loci1770	0.52273	0.309151	0.690849	44	2	1.74567	0.618419	0.427153	0.432063
	Loci1771	0.57447	0.347672	0.652328	47	2	1.83014	0.645994	0.453592	0.45847
	Loci1772	0.43182	0.246222	0.753778	44	2	1.59031	0.558146	0.371193	0.37546
	Loci1773	0.55556	0.333333	0.666667	45	2	1.8	0.636514	0.444444	0.449438
	Loci1774	0.51064	0.300456	0.699544	47	2	1.72522	0.61125	0.420364	0.424884
	Loci1775	0.3913	0.219811	0.780189	46	2	1.52204	0.526668	0.342988	0.346757
	Loci1776	0.63043	0.392081	0.607919	46	2	1.91098	0.66967	0.476707	0.481946
	Loci1777	0.33333	0.183503	0.816497	45	2	1.42788	0.476665	0.29966	0.303027
	Loci1778	0.59091	0.360398	0.639602	44	2	1.85536	0.653647	0.461022	0.466322
	Loci1779	0.46667	0.269703	0.730297	45	2	1.64997	0.582963	0.393927	0.398353
	Loci1780	0.65909	0.416126	0.583874	44	2	1.94526	0.679011	0.48593	0.491516
	Loci1781	0.55814	0.335274	0.664726	43	2	1.80418	0.637851	0.445731	0.450975
	Loci1782	0.31915	0.174863	0.825137	47	2	1.40562	0.463514	0.288572	0.291675
	Loci1783	0.3617	0.201065	0.798935	47	2	1.47335	0.501875	0.321275	0.32473
	Loci1784	0.40909	0.231294	0.768706	44	2	1.55182	0.540835	0.355594	0.359681
	Loci1785	0.3913	0.219811	0.780189	46	2	1.52204	0.526668	0.342988	0.346757
	Loci1786	0.59574	0.364189	0.635811	47	2	1.86258	0.655791	0.463111	0.468091
	Loci1787	0.6	0.367544	0.632456	45	2	1.86885	0.657636	0.464911	0.470135
	Loci1788	0.3913	0.219811	0.780189	46	2	1.52204	0.526668	0.342988	0.346757
	Loci1789	0.4	0.225403	0.774597	45	2	1.53655	0.533662	0.349193	0.353117
	Loci1790	0.58696	0.357315	0.642685	46	2	1.84939	0.651858	0.459282	0.464329
	Loci1791	0.46667	0.269703	0.730297	45	2	1.64997	0.582963	0.393927	0.398353
	Loci1792	0.56818	0.342871	0.657129	44	2	1.82024	0.642922	0.450621	0.455801
	Loci1793	0.34783	0.192427	0.807573	46	2	1.45095	0.489723	0.310798	0.314213
	Loci1794	0.55556	0.333333	0.666667	45	2	1.8	0.636514	0.444444	0.449438
	Loci1795	0.30435	0.165942	0.834058	46	2	1.38276	0.449394	0.276811	0.279853
	Loci1796	0.6087	0.374457	0.625543	46	2	1.88139	0.661285	0.468478	0.473626
	Loci1797	0.55319	0.331563	0.668437	47	2	1.79616	0.63528	0.443258	0.448024
	Loci1798	0.63043	0.392081	0.607919	46	2	1.91098	0.66967	0.476707	0.481946
	Loci1799	0.61702	0.381147	0.618853	47	2	1.89304	0.664623	0.471748	0.476821
	Loci1800	0.62222	0.385364	0.614636	45	2	1.90012	0.666629	0.473717	0.47904
	Loci1801	0.32609	0.179078	0.820922	46	2	1.41647	0.469992	0.294018	0.297249
	Loci1802	0.31915	0.174863	0.825137	47	2	1.40562	0.463514	0.288572	0.291675
	Loci1803	0.61702	0.381147	0.618853	47	2	1.89304	0.664623	0.471748	0.476821
	Loci1804	0.6383	0.398583	0.601417	47	2	1.92097	0.672433	0.479429	0.484584
	Loci1805	0.6	0.367544	0.632456	45	2	1.86885	0.657636	0.464911	0.470135
	Loci1806	0.34783	0.192427	0.807573	46	2	1.45095	0.489723	0.310798	0.314213
	Loci1807	0.51111	0.300794	0.699206	45	2	1.72602	0.611536	0.420634	0.42536
	Loci1808	0.65957	0.41654	0.58346	47	2	1.94579	0.679151	0.486069	0.491295
	Loci1809	0.40909	0.231294	0.768706	44	2	1.55182	0.540835	0.355594	0.359681
	Loci1810	0.40426	0.228155	0.771845	47	2	1.54369	0.537037	0.352201	0.355988
	Loci1811	0.53191	0.315833	0.684167	47	2	1.76107	0.623688	0.432165	0.436812
	Loci1812	0.31111	0.170007	0.829993	45	2	1.39316	0.455897	0.282209	0.28538
	Loci1813	0.61364	0.378418	0.621582	44	2	1.88835	0.663285	0.470436	0.475843
	Loci1814	0.59524	0.363791	0.636209	42	2	1.86183	0.655568	0.462894	0.468471
	Loci1815	0.59091	0.360398	0.639602	44	2	1.85536	0.653647	0.461022	0.466322
	Loci1816	0.53659	0.319254	0.680746	41	2	1.76885	0.626306	0.434662	0.440028
	Loci1817	0.5122	0.30157	0.69843	41	2	1.72786	0.612188	0.421251	0.426451
	Loci1818	0.41304	0.233869	0.766131	46	2	1.55848	0.543909	0.358349	0.362287
	Loci1819	0.3617	0.201065	0.798935	47	2	1.47335	0.501875	0.321275	0.32473
	Loci1820	0.36957	0.206001	0.793999	46	2	1.48617	0.50861	0.327129	0.330724
	Loci1821	0.37778	0.211189	0.788811	45	2	1.49965	0.515528	0.333177	0.33692
	Loci1822	0.42222	0.239883	0.760117	45	2	1.57401	0.550945	0.364678	0.368776
	Loci1823	0.31915	0.174863	0.825137	47	2	1.40562	0.463514	0.288572	0.291675
	Loci1824	0.59574	0.364189	0.635811	47	2	1.86258	0.655791	0.463111	0.468091
	Loci1825	0.29787	0.162069	0.837931	47	2	1.37288	0.443086	0.271606	0.274526
	Loci1826	0.3913	0.219811	0.780189	46	2	1.52204	0.526668	0.342988	0.346757
	Loci1827	0.59091	0.360398	0.639602	44	2	1.85536	0.653647	0.461022	0.466322
	Loci1828	0.5	0.292893	0.707107	46	2	1.70711	0.604722	0.414214	0.418765
	Loci1829	0.35556	0.197227	0.802773	45	2	1.46339	0.496534	0.316657	0.320215
	Loci1830	0.59574	0.364189	0.635811	47	2	1.86258	0.655791	0.463111	0.468091
	Loci1831	0.52174	0.308436	0.691564	46	2	1.744	0.617843	0.426606	0.431294
	Loci1832	0.59091	0.360398	0.639602	44	2	1.85536	0.653647	0.461022	0.466322
	Loci1833	0.58696	0.357315	0.642685	46	2	1.84939	0.651858	0.459282	0.464329
	Loci1834	0.63636	0.396977	0.603023	44	2	1.91855	0.671767	0.478773	0.484276
	Loci1835	0.6	0.367544	0.632456	45	2	1.86885	0.657636	0.464911	0.470135
	Loci1836	0.59091	0.360398	0.639602	44	2	1.85536	0.653647	0.461022	0.466322
	Loci1837	0.52273	0.309151	0.690849	44	2	1.74567	0.618419	0.427153	0.432063
	Loci1838	0.6	0.367544	0.632456	45	2	1.86885	0.657636	0.464911	0.470135
	Loci1839	0.31915	0.174863	0.825137	47	2	1.40562	0.463514	0.288572	0.291675
	Loci1840	0.56818	0.342871	0.657129	44	2	1.82024	0.642922	0.450621	0.455801
	Loci1841	0.46809	0.270675	0.729325	47	2	1.6524	0.583929	0.39482	0.399066
	Loci1842	0.54348	0.324336	0.675664	46	2	1.78026	0.630095	0.438284	0.443101
	Loci1843	0.52273	0.309151	0.690849	44	2	1.74567	0.618419	0.427153	0.432063
	Loci1844	0.64444	0.403715	0.596285	45	2	1.92849	0.674489	0.481458	0.486868
	Loci1845	0.62222	0.385364	0.614636	45	2	1.90012	0.666629	0.473717	0.47904
	Loci1846	0.4878	0.284322	0.715678	41	2	1.68624	0.596989	0.406966	0.41199
	Loci1847	0.3913	0.219811	0.780189	46	2	1.52204	0.526668	0.342988	0.346757
	Loci1848	0.42222	0.239883	0.760117	45	2	1.57401	0.550945	0.364678	0.368776
	Loci1849	0.46667	0.269703	0.730297	45	2	1.64997	0.582963	0.393927	0.398353
	Loci1850	0.51111	0.300794	0.699206	45	2	1.72602	0.611536	0.420634	0.42536
	Loci1851	0.54348	0.324336	0.675664	46	2	1.78026	0.630095	0.438284	0.443101
	Loci1852	0.41304	0.233869	0.766131	46	2	1.55848	0.543909	0.358349	0.362287
	Loci1853	0.37778	0.211189	0.788811	45	2	1.49965	0.515528	0.333177	0.33692
	Loci1854	0.57447	0.347672	0.652328	47	2	1.83014	0.645994	0.453592	0.45847
	Loci1855	0.63043	0.392081	0.607919	46	2	1.91098	0.66967	0.476707	0.481946
	Loci1856	0.36364	0.202276	0.797724	44	2	1.4765	0.503541	0.322721	0.32643
	Loci1857	0.37778	0.211189	0.788811	45	2	1.49965	0.515528	0.333177	0.33692
	Loci1858	0.29787	0.162069	0.837931	47	2	1.37288	0.443086	0.271606	0.274526
	Loci1859	0.35556	0.197227	0.802773	45	2	1.46339	0.496534	0.316657	0.320215
	Loci1860	0.45455	0.261451	0.738549	44	2	1.62917	0.574569	0.386189	0.390628
	Loci1861	0.30435	0.165942	0.834058	46	2	1.38276	0.449394	0.276811	0.279853
	Loci1862	0.52174	0.308436	0.691564	46	2	1.744	0.617843	0.426606	0.431294
	Loci1863	0.34783	0.192427	0.807573	46	2	1.45095	0.489723	0.310798	0.314213
	Loci1864	0.36957	0.206001	0.793999	46	2	1.48617	0.50861	0.327129	0.330724
	Loci1865	0.6087	0.374457	0.625543	46	2	1.88139	0.661285	0.468478	0.473626
	Loci1866	0.40426	0.228155	0.771845	47	2	1.54369	0.537037	0.352201	0.355988
	Loci1867	0.38298	0.214493	0.785507	47	2	1.50823	0.519849	0.336971	0.340595
	Loci1868	0.30435	0.165942	0.834058	46	2	1.38276	0.449394	0.276811	0.279853
	Loci1869	0.40426	0.228155	0.771845	47	2	1.54369	0.537037	0.352201	0.355988
	Loci1870	0.42553	0.242063	0.757937	47	2	1.57962	0.553447	0.366937	0.370883
	Loci1871	0.44444	0.254644	0.745356	45	2	1.61187	0.56738	0.379601	0.383866
	Loci1872	0.52273	0.309151	0.690849	44	2	1.74567	0.618419	0.427153	0.432063
	Loci1873	0.24444	0.130773	0.869227	45	2	1.29424	0.387854	0.227343	0.229897
	Loci1874	0.32609	0.179078	0.820922	46	2	1.41647	0.469992	0.294018	0.297249
	Loci1875	0.52381	0.309934	0.690066	42	2	1.74749	0.619048	0.42775	0.432904
	Loci1876	0.60465	0.371232	0.628768	43	2	1.8756	0.659608	0.466838	0.47233
	Loci1877	0.5814	0.353003	0.646997	43	2	1.84089	0.649286	0.456784	0.462158
	Loci1878	0.54762	0.327407	0.672593	42	2	1.78707	0.632327	0.440424	0.44573
	Loci1879	0.68293	0.436907	0.563093	41	2	1.96865	0.685165	0.492039	0.498113
	Loci1880	0.58696	0.357315	0.642685	46	2	1.84939	0.651858	0.459282	0.464329
	Loci1881	0.63636	0.396977	0.603023	44	2	1.91855	0.671767	0.478773	0.484276
	Loci1882	0.48889	0.28508	0.71492	45	2	1.6881	0.597687	0.407618	0.412198
	Loci1883	0.65116	0.409376	0.590624	43	2	1.93639	0.67663	0.483574	0.489264
	Loci1884	0.5	0.292893	0.707107	42	2	1.70711	0.604722	0.414214	0.419204
	Loci1885	0.6	0.367544	0.632456	45	2	1.86885	0.657636	0.464911	0.470135
	Loci1886	0.65217	0.410232	0.589768	46	2	1.93755	0.676943	0.483883	0.489201
	Loci1887	0.6	0.367544	0.632456	45	2	1.86885	0.657636	0.464911	0.470135
	Loci1888	0.57447	0.347672	0.652328	47	2	1.83014	0.645994	0.453592	0.45847
	Loci1889	0.5814	0.353003	0.646997	43	2	1.84089	0.649286	0.456784	0.462158
	Loci1890	0.6	0.367544	0.632456	45	2	1.86885	0.657636	0.464911	0.470135
	Loci1891	0.52174	0.308436	0.691564	46	2	1.744	0.617843	0.426606	0.431294
	Loci1892	0.51111	0.300794	0.699206	45	2	1.72602	0.611536	0.420634	0.42536
	Loci1893	0.53488	0.318006	0.681994	43	2	1.76602	0.625357	0.433756	0.438859
	Loci1894	0.39535	0.222407	0.777593	43	2	1.52878	0.529937	0.345884	0.349953
	Loci1895	0.60465	0.371232	0.628768	43	2	1.8756	0.659608	0.466838	0.47233
	Loci1896	0.41304	0.233869	0.766131	46	2	1.55848	0.543909	0.358349	0.362287
	Loci1897	0.40426	0.228155	0.771845	47	2	1.54369	0.537037	0.352201	0.355988
	Loci1898	0.42553	0.242063	0.757937	47	2	1.57962	0.553447	0.366937	0.370883
	Loci1899	0.36957	0.206001	0.793999	46	2	1.48617	0.50861	0.327129	0.330724
	Loci1900	0.5	0.292893	0.707107	46	2	1.70711	0.604722	0.414214	0.418765
	Loci1901	0.29787	0.162069	0.837931	47	2	1.37288	0.443086	0.271606	0.274526
	Loci1902	0.62222	0.385364	0.614636	45	2	1.90012	0.666629	0.473717	0.47904
	Loci1903	0.6087	0.374457	0.625543	46	2	1.88139	0.661285	0.468478	0.473626
	Loci1904	0.54348	0.324336	0.675664	46	2	1.78026	0.630095	0.438284	0.443101
	Loci1905	0.53333	0.31687	0.68313	45	2	1.76344	0.624488	0.432927	0.437791
	Loci1906	0.40909	0.231294	0.768706	44	2	1.55182	0.540835	0.355594	0.359681
	Loci1907	0.42222	0.239883	0.760117	45	2	1.57401	0.550945	0.364678	0.368776
	Loci1908	0.58696	0.357315	0.642685	46	2	1.84939	0.651858	0.459282	0.464329
	Loci1909	0.43478	0.248191	0.751809	46	2	1.59536	0.560339	0.373184	0.377285
	Loci1910	0.63043	0.392081	0.607919	46	2	1.91098	0.66967	0.476707	0.481946
	Loci1911	0.41304	0.233869	0.766131	46	2	1.55848	0.543909	0.358349	0.362287
	Loci1912	0.65217	0.410232	0.589768	46	2	1.93755	0.676943	0.483883	0.489201
	Loci1913	0.55319	0.331563	0.668437	47	2	1.79616	0.63528	0.443258	0.448024
	Loci1914	0.38636	0.216651	0.783349	44	2	1.51384	0.522636	0.339426	0.343328
	Loci1915	0.43478	0.248191	0.751809	46	2	1.59536	0.560339	0.373184	0.377285
	Loci1916	0.62222	0.385364	0.614636	45	2	1.90012	0.666629	0.473717	0.47904
	Loci1917	0.37778	0.211189	0.788811	45	2	1.49965	0.515528	0.333177	0.33692
	Loci1918	0.65217	0.410232	0.589768	46	2	1.93755	0.676943	0.483883	0.489201
	Loci1919	0.5814	0.353003	0.646997	43	2	1.84089	0.649286	0.456784	0.462158
	Loci1920	0.52273	0.309151	0.690849	44	2	1.74567	0.618419	0.427153	0.432063
	Loci1921	0.40426	0.228155	0.771845	47	2	1.54369	0.537037	0.352201	0.355988
	Loci1922	0.31915	0.174863	0.825137	47	2	1.40562	0.463514	0.288572	0.291675
	Loci1923	0.40909	0.231294	0.768706	44	2	1.55182	0.540835	0.355594	0.359681
	Loci1924	0.69565	0.448323	0.551677	46	2	1.97886	0.687797	0.494659	0.500095
	Loci1925	0.64444	0.403715	0.596285	45	2	1.92849	0.674489	0.481458	0.486868
	Loci1926	0.57778	0.350214	0.649786	45	2	1.83529	0.647579	0.455128	0.460242
	Loci1927	0.47727	0.277001	0.722999	44	2	1.66818	0.590099	0.400543	0.405147
	Loci1928	0.40426	0.228155	0.771845	47	2	1.54369	0.537037	0.352201	0.355988
	Loci1929	0.70732	0.458998	0.541002	41	2	1.98664	0.689781	0.496638	0.502769
	Loci1930	0.5814	0.353003	0.646997	43	2	1.84089	0.649286	0.456784	0.462158
	Loci1931	0.53333	0.31687	0.68313	45	2	1.76344	0.624488	0.432927	0.437791
	Loci1932	0.58696	0.357315	0.642685	46	2	1.84939	0.651858	0.459282	0.464329
	Loci1933	0.59091	0.360398	0.639602	44	2	1.85536	0.653647	0.461022	0.466322
	Loci1934	0.6	0.367544	0.632456	45	2	1.86885	0.657636	0.464911	0.470135
	Loci1935	0.41304	0.233869	0.766131	46	2	1.55848	0.543909	0.358349	0.362287
	Loci1936	0.29787	0.162069	0.837931	47	2	1.37288	0.443086	0.271606	0.274526
	Loci1937	0.36957	0.206001	0.793999	46	2	1.48617	0.50861	0.327129	0.330724
	Loci1938	0.54348	0.324336	0.675664	46	2	1.78026	0.630095	0.438284	0.443101
	Loci1939	0.32609	0.179078	0.820922	46	2	1.41647	0.469992	0.294018	0.297249
	Loci1940	0.31915	0.174863	0.825137	47	2	1.40562	0.463514	0.288572	0.291675
	Loci1941	0.35556	0.197227	0.802773	45	2	1.46339	0.496534	0.316657	0.320215
	Loci1942	0.31111	0.170007	0.829993	45	2	1.39316	0.455897	0.282209	0.28538
	Loci1943	0.34783	0.192427	0.807573	46	2	1.45095	0.489723	0.310798	0.314213
	Loci1944	0.36957	0.206001	0.793999	46	2	1.48617	0.50861	0.327129	0.330724
	Loci1945	0.26667	0.143651	0.856349	45	2	1.32631	0.411536	0.246031	0.248795
	Loci1946	0.59574	0.364189	0.635811	47	2	1.86258	0.655791	0.463111	0.468091
	Loci1947	0.36957	0.206001	0.793999	46	2	1.48617	0.50861	0.327129	0.330724
	Loci1948	0.44444	0.254644	0.745356	45	2	1.61187	0.56738	0.379601	0.383866
	Loci1949	0.52174	0.308436	0.691564	46	2	1.744	0.617843	0.426606	0.431294
	Loci1950	0.3617	0.201065	0.798935	47	2	1.47335	0.501875	0.321275	0.32473
	Loci1951	0.64444	0.403715	0.596285	45	2	1.92849	0.674489	0.481458	0.486868
	Loci1952	0.6087	0.374457	0.625543	46	2	1.88139	0.661285	0.468478	0.473626
	Loci1953	0.30435	0.165942	0.834058	46	2	1.38276	0.449394	0.276811	0.279853
	Loci1954	0.61702	0.381147	0.618853	47	2	1.89304	0.664623	0.471748	0.476821
	Loci1955	0.32609	0.179078	0.820922	46	2	1.41647	0.469992	0.294018	0.297249
	Loci1956	0.55556	0.333333	0.666667	45	2	1.8	0.636514	0.444444	0.449438
	Loci1957	0.3913	0.219811	0.780189	46	2	1.52204	0.526668	0.342988	0.346757
	Loci1958	0.28889	0.156726	0.843274	45	2	1.3593	0.434201	0.264326	0.267296
	Loci1959	0.60465	0.371232	0.628768	43	2	1.8756	0.659608	0.466838	0.47233
	Loci1960	0.58696	0.357315	0.642685	46	2	1.84939	0.651858	0.459282	0.464329
	Loci1961	0.78049	0.531479	0.468521	41	2	1.9921	0.691164	0.498018	0.504167
	Loci1962	0.59574	0.364189	0.635811	47	2	1.86258	0.655791	0.463111	0.468091
	Loci1963	0.56522	0.34062	0.65938	46	2	1.81553	0.641446	0.449196	0.454132
	Loci1964	0.38298	0.214493	0.785507	47	2	1.50823	0.519849	0.336971	0.340595
	Loci1965	0.6	0.367544	0.632456	45	2	1.86885	0.657636	0.464911	0.470135
	Loci1966	0.37778	0.211189	0.788811	45	2	1.49965	0.515528	0.333177	0.33692
	Loci1967	0.56818	0.342871	0.657129	44	2	1.82024	0.642922	0.450621	0.455801
	Loci1968	0.58696	0.357315	0.642685	46	2	1.84939	0.651858	0.459282	0.464329
	Loci1969	0.55319	0.331563	0.668437	47	2	1.79616	0.63528	0.443258	0.448024
	Loci1970	0.56098	0.337411	0.662589	41	2	1.80874	0.639303	0.44713	0.45265
	Loci1971	0.57778	0.350214	0.649786	45	2	1.83529	0.647579	0.455128	0.460242
	Loci1972	0.62222	0.385364	0.614636	45	2	1.90012	0.666629	0.473717	0.47904
	Loci1973	0.65217	0.410232	0.589768	46	2	1.93755	0.676943	0.483883	0.489201
	Loci1974	0.37778	0.211189	0.788811	45	2	1.49965	0.515528	0.333177	0.33692
	Loci1975	0.25532	0.137051	0.862949	47	2	1.30982	0.399574	0.236536	0.23908
	Loci1976	0.29787	0.162069	0.837931	47	2	1.37288	0.443086	0.271606	0.274526
	Loci1977	0.34043	0.187858	0.812142	47	2	1.43913	0.483102	0.305135	0.308416
	Loci1978	0.31915	0.174863	0.825137	47	2	1.40562	0.463514	0.288572	0.291675
	Loci1979	0.6087	0.374457	0.625543	46	2	1.88139	0.661285	0.468478	0.473626
	Loci1980	0.47826	0.277685	0.722315	46	2	1.66987	0.590753	0.401152	0.40556
	Loci1981	0.37778	0.211189	0.788811	45	2	1.49965	0.515528	0.333177	0.33692
	Loci1982	0.40426	0.228155	0.771845	47	2	1.54369	0.537037	0.352201	0.355988
	Loci1983	0.34043	0.187858	0.812142	47	2	1.43913	0.483102	0.305135	0.308416
	Loci1984	0.34043	0.187858	0.812142	47	2	1.43913	0.483102	0.305135	0.308416
	Loci1985	0.34783	0.192427	0.807573	46	2	1.45095	0.489723	0.310798	0.314213
	Loci1986	0.40909	0.231294	0.768706	44	2	1.55182	0.540835	0.355594	0.359681
	Loci1987	0.40426	0.228155	0.771845	47	2	1.54369	0.537037	0.352201	0.355988
	Loci1988	0.56522	0.34062	0.65938	46	2	1.81553	0.641446	0.449196	0.454132
	Loci1989	0.6	0.367544	0.632456	45	2	1.86885	0.657636	0.464911	0.470135
	Loci1990	0.3617	0.201065	0.798935	47	2	1.47335	0.501875	0.321275	0.32473
	Loci1991	0.62222	0.385364	0.614636	45	2	1.90012	0.666629	0.473717	0.47904
	Loci1992	0.28261	0.15301	0.84699	46	2	1.34989	0.427896	0.259196	0.262045
	Loci1993	0.61364	0.378418	0.621582	44	2	1.88835	0.663285	0.470436	0.475843
	Loci1994	0.47826	0.277685	0.722315	46	2	1.66987	0.590753	0.401152	0.40556
	Loci1995	0.36364	0.202276	0.797724	44	2	1.4765	0.503541	0.322721	0.32643
	Loci1996	0.36957	0.206001	0.793999	46	2	1.48617	0.50861	0.327129	0.330724
	Loci1997	0.44681	0.256232	0.743768	47	2	1.61591	0.569078	0.381154	0.385252
[truncated: 33,656 more rows]
