# Supplementary material for: Genetic Diversity, Population Structure and Marker-Trait Association for 100-Seed Weight in International Safflower Panel Using SilicoDArT Marker Information
Source: Plants (Basel). 2020 May 21;9(5):652. doi: 10.3390/plants9050652 (PMC7284372; doi:10.3390/plants9050652)
Supplement: Supplementary file 1 [file plants-09-00652-s001.zip › plants-783153-supplementary-for proofreading/SupplementaryTable S3.xlsx]

## Sheet: Sheet1
Genetic distance among 94 safflower accessions
	Israel1	Romania1	Morocco1	Egypt1	Pakistan1	Pakistan2	Pakistan3	Pakistan4	Pakistan5	Pakistan6	Pakistan7	Egypt2	Egypt3	Egypt4	India1	Egypt5	Egypt6	Iran1	Jordan1	Jordan2	Israel2	Spain1	Spain2	Spain3	Spain4	Portugal1	Portugal2	Morocco2	Portugal3	Portugal4	Portugal5	Iraq1	Iraq2	Afghanistan1	Israel3	Syria1	Syria2	Portugal6	Uzbekistan1	China1	China2	Iran2	Iran3	Turkey1	Turkey2	Turkey3	Turkey4	Afghanistan2	India2
Romania1	0.376754
Morocco1	0.389599	0.416521
Egypt1	0.483381	0.534051	0.548894
Pakistan1	0.488565	0.52813	0.558603	0.363859
Pakistan2	0.409129	0.419794	0.423558	0.451871	0.417287
Pakistan3	0.459097	0.466743	0.448094	0.554243	0.497222	0.352949
Pakistan4	0.525029	0.516932	0.493279	0.618051	0.583086	0.446339	0.332679
Pakistan5	0.503716	0.447902	0.507634	0.604091	0.585845	0.485172	0.411088	0.445225
Pakistan6	0.488571	0.43226	0.468339	0.612724	0.586451	0.425222	0.352264	0.365018	0.39429
Pakistan7	0.412367	0.427021	0.453884	0.415097	0.392718	0.386647	0.459723	0.535165	0.49753	0.460794
Egypt2	0.482169	0.537453	0.550944	0.344501	0.315808	0.421886	0.560519	0.633378	0.60209	0.618006	0.386475
Egypt3	0.365617	0.343829	0.422443	0.373296	0.362258	0.354409	0.470035	0.544036	0.477203	0.476878	0.311812	0.356768
Egypt4	0.482544	0.540042	0.561856	0.325687	0.325937	0.443692	0.56347	0.635803	0.60222	0.620473	0.395778	0.27617	0.367033
India1	0.488469	0.450103	0.483893	0.573383	0.519287	0.443048	0.426791	0.427782	0.480214	0.460738	0.491375	0.55289	0.462987	0.562919
Egypt5	0.5	0.554081	0.574709	0.335559	0.321855	0.450095	0.582686	0.646575	0.62247	0.633349	0.400893	0.259707	0.316511	0.286979	0.578187
Egypt6	0.417656	0.294682	0.442036	0.552679	0.552294	0.454255	0.500918	0.543812	0.420482	0.430821	0.430837	0.552516	0.267484	0.552849	0.479914	0.575112
Iran1	0.525635	0.511214	0.493381	0.619653	0.577792	0.443363	0.340936	0.165579	0.433116	0.384875	0.534085	0.630366	0.545121	0.631501	0.416006	0.64577	0.545248
Jordan1	0.494399	0.513788	0.553973	0.502562	0.519316	0.508584	0.573514	0.62097	0.601105	0.607093	0.508577	0.495169	0.476097	0.507384	0.55811	0.519902	0.547733	0.621926
Jordan2	0.428227	0.461665	0.43653	0.490356	0.5167	0.468387	0.538666	0.595361	0.582451	0.579905	0.481762	0.499106	0.451985	0.511868	0.536661	0.523853	0.527418	0.592603	0.274209
Israel2	0.451889	0.490955	0.525139	0.423367	0.430376	0.453502	0.530615	0.592287	0.588914	0.581228	0.423999	0.413223	0.405898	0.413527	0.543649	0.419978	0.531263	0.589596	0.408	0.413062
Spain1	0.360032	0.323692	0.450931	0.526976	0.521423	0.427352	0.482223	0.53402	0.476681	0.462442	0.441301	0.514663	0.373243	0.529052	0.464919	0.544758	0.33608	0.537	0.522905	0.505321	0.505537
Spain2	0.384966	0.358897	0.47744	0.556271	0.550268	0.45956	0.501625	0.556677	0.491918	0.486008	0.465137	0.535548	0.397888	0.55934	0.495562	0.570195	0.341384	0.561612	0.547872	0.537395	0.535346	0.139714
Spain3	0.508552	0.491023	0.554458	0.590376	0.568165	0.530023	0.586637	0.622951	0.60794	0.585956	0.547888	0.563272	0.508658	0.575161	0.415796	0.582708	0.514331	0.628431	0.589757	0.57357	0.56105	0.461134	0.480608
Spain4	0.405719	0.368801	0.478731	0.539286	0.53441	0.431251	0.502921	0.55856	0.495601	0.493892	0.451411	0.534327	0.394525	0.551908	0.497626	0.559655	0.361399	0.559055	0.558559	0.538836	0.525447	0.21315	0.229806	0.503864
Portugal1	0.425772	0.368128	0.391672	0.541435	0.546334	0.441512	0.495944	0.534686	0.482719	0.456083	0.43612	0.541493	0.389188	0.543329	0.505968	0.566149	0.353886	0.537207	0.537026	0.490163	0.537379	0.378582	0.398313	0.547725	0.40784
Portugal2	0.417097	0.429377	0.447881	0.498187	0.483309	0.38747	0.39898	0.473082	0.459344	0.434578	0.420627	0.500833	0.388999	0.509712	0.453168	0.527069	0.444951	0.472084	0.420154	0.405649	0.425662	0.450134	0.487089	0.555238	0.479818	0.446335
Morocco2	0.430425	0.336826	0.420952	0.551985	0.542169	0.435798	0.479115	0.524652	0.439925	0.438339	0.422741	0.5457	0.353611	0.545547	0.473021	0.557891	0.282313	0.517133	0.551632	0.521004	0.526398	0.377613	0.406512	0.548597	0.399894	0.3715	0.433696
Portugal3	0.436581	0.429229	0.431741	0.515245	0.534999	0.447236	0.516819	0.577522	0.551687	0.543396	0.472285	0.530912	0.438885	0.535087	0.524273	0.55927	0.450958	0.577529	0.557554	0.48508	0.518877	0.427359	0.451747	0.551309	0.419334	0.427507	0.497936	0.4725
Portugal4	0.381752	0.374597	0.403527	0.453189	0.46506	0.365758	0.46373	0.520388	0.491183	0.480758	0.393647	0.462215	0.343915	0.456763	0.473962	0.472144	0.404636	0.523772	0.46864	0.43115	0.438376	0.368774	0.391411	0.511513	0.359418	0.335517	0.416413	0.421166	0.343204
Portugal5	0.440941	0.484384	0.512883	0.526892	0.472232	0.448473	0.484029	0.518938	0.535189	0.543755	0.473109	0.493702	0.441598	0.499701	0.510663	0.49681	0.50741	0.507333	0.556098	0.536177	0.466424	0.477904	0.493162	0.581232	0.493273	0.495906	0.488322	0.506868	0.516616	0.440269
Iraq1	0.434137	0.403926	0.36708	0.525898	0.551659	0.44976	0.49969	0.558386	0.54083	0.525045	0.482531	0.544431	0.444009	0.556095	0.519796	0.573837	0.467078	0.559049	0.540404	0.430924	0.520952	0.445987	0.463951	0.546519	0.436972	0.402735	0.476013	0.475982	0.350347	0.343049	0.533763
Iraq2	0.441194	0.477149	0.435617	0.493366	0.491767	0.460641	0.514967	0.56964	0.573927	0.566955	0.476688	0.498034	0.438854	0.508842	0.524545	0.518593	0.530229	0.568935	0.412508	0.34228	0.416982	0.512651	0.539368	0.577348	0.539006	0.485001	0.387397	0.513329	0.457139	0.436473	0.525716	0.423358
Afghanistan1	0.4375	0.483684	0.459596	0.444391	0.454321	0.436398	0.512061	0.575886	0.578069	0.56563	0.419243	0.430465	0.406855	0.436353	0.529068	0.449495	0.535322	0.57025	0.404265	0.364917	0.338747	0.50043	0.538322	0.578472	0.510928	0.485129	0.346154	0.515895	0.494086	0.417768	0.491828	0.482849	0.354554
Israel3	0.520544	0.530465	0.550634	0.551265	0.54442	0.514825	0.55257	0.59194	0.595075	0.594468	0.541975	0.546873	0.50557	0.541407	0.55981	0.566135	0.554017	0.590943	0.402315	0.419069	0.461575	0.558369	0.574561	0.603226	0.578193	0.561765	0.45713	0.548432	0.575331	0.505195	0.547563	0.567438	0.440656	0.457547
Syria1	0.508788	0.531276	0.563979	0.541556	0.545189	0.539491	0.593196	0.627189	0.608192	0.61662	0.529551	0.526984	0.498958	0.529438	0.574131	0.553212	0.55	0.625562	0.320161	0.369559	0.45187	0.555556	0.567379	0.593647	0.583002	0.557197	0.440011	0.560208	0.572075	0.513466	0.562426	0.559489	0.418304	0.431308	0.252615
Syria2	0.493437	0.512985	0.545321	0.510775	0.526021	0.517981	0.571758	0.614693	0.589378	0.602676	0.509021	0.502101	0.470151	0.507178	0.55789	0.527377	0.54282	0.613957	0.288401	0.344323	0.432634	0.535087	0.543639	0.582697	0.558861	0.542392	0.413343	0.550601	0.5527	0.488394	0.545095	0.543635	0.386342	0.402695	0.321474	0.180359
Portugal6	0.443036	0.428839	0.490068	0.467854	0.454112	0.415002	0.515914	0.568052	0.516865	0.538811	0.411098	0.452706	0.373236	0.447563	0.521367	0.463025	0.419654	0.564132	0.510739	0.499354	0.463229	0.388591	0.400068	0.537756	0.36467	0.431205	0.465398	0.451177	0.381155	0.278904	0.436731	0.437473	0.500728	0.475702	0.530496	0.537479	0.513211
Uzbekistan1	0.492185	0.501408	0.468778	0.58877	0.568977	0.444624	0.451839	0.46251	0.536658	0.504179	0.524405	0.569575	0.51662	0.579363	0.498756	0.597029	0.527631	0.464108	0.573488	0.547868	0.562354	0.517021	0.538871	0.56193	0.53938	0.525406	0.490261	0.526053	0.547322	0.490737	0.52913	0.5113	0.527287	0.542542	0.568325	0.580645	0.577222	0.538791
China1	0.521154	0.501185	0.523647	0.550178	0.557081	0.50187	0.515013	0.555572	0.558338	0.542323	0.53041	0.558703	0.500442	0.56634	0.53686	0.590706	0.513899	0.554562	0.537892	0.516055	0.52839	0.529087	0.539871	0.587618	0.552505	0.52957	0.485996	0.530714	0.533687	0.503399	0.568556	0.508648	0.511198	0.524729	0.54466	0.551714	0.534385	0.536673	0.526994
China2	0.421428	0.410098	0.457816	0.473759	0.467146	0.417174	0.476075	0.536345	0.522379	0.502183	0.410104	0.455726	0.374491	0.46949	0.456981	0.487832	0.453911	0.539438	0.460191	0.423157	0.441001	0.447674	0.481668	0.498162	0.480072	0.464982	0.401792	0.467511	0.472958	0.418139	0.517784	0.457159	0.43127	0.412116	0.465848	0.451972	0.433838	0.468053	0.463891	0.447534
Iran2	0.433236	0.414306	0.363488	0.556253	0.582799	0.506	0.537419	0.579786	0.574906	0.536138	0.514998	0.578065	0.470892	0.595824	0.534283	0.604102	0.491927	0.577004	0.558349	0.391753	0.551333	0.491617	0.521068	0.571238	0.523953	0.41592	0.491223	0.48967	0.436292	0.428571	0.576738	0.326599	0.425915	0.48283	0.579904	0.566566	0.561868	0.518529	0.536225	0.526829	0.469099
Iran3	0.500411	0.498394	0.519778	0.595161	0.539071	0.44859	0.38044	0.404232	0.475785	0.380785	0.494067	0.593807	0.498073	0.592054	0.46829	0.597109	0.515703	0.402797	0.608784	0.580422	0.538273	0.535686	0.563744	0.598414	0.556735	0.525493	0.46547	0.50984	0.566015	0.512546	0.43808	0.558819	0.553211	0.527177	0.57523	0.614757	0.597413	0.548058	0.517119	0.56249	0.532851	0.575556
Turkey1	0.46423	0.510647	0.517647	0.52557	0.493513	0.442128	0.447723	0.448589	0.546182	0.502202	0.484212	0.537194	0.478863	0.535939	0.49559	0.547826	0.536215	0.424311	0.531414	0.52671	0.491123	0.528637	0.546766	0.599243	0.533224	0.554591	0.451412	0.530665	0.553188	0.496165	0.483871	0.560218	0.528261	0.469523	0.538723	0.55596	0.528656	0.521559	0.494751	0.562941	0.509053	0.581322	0.443657
Turkey2	0.595151	0.577395	0.562125	0.671476	0.633006	0.514534	0.407979	0.222906	0.48709	0.449763	0.596525	0.685814	0.613848	0.684573	0.483148	0.694148	0.600317	0.178288	0.675713	0.656693	0.651692	0.594834	0.615841	0.663904	0.614378	0.604326	0.545055	0.576193	0.64162	0.58913	0.582799	0.624874	0.632156	0.636483	0.648123	0.681331	0.671692	0.625338	0.534435	0.609641	0.602398	0.63837	0.462534	0.491234
Turkey3	0.441724	0.441205	0.375108	0.510654	0.536032	0.451489	0.474073	0.487023	0.53203	0.493555	0.486036	0.534097	0.438024	0.546886	0.486965	0.557727	0.498944	0.474953	0.490078	0.372604	0.493871	0.487511	0.512956	0.568979	0.516882	0.446918	0.432097	0.489844	0.431425	0.417643	0.530514	0.376329	0.378703	0.430708	0.52365	0.515103	0.496024	0.500144	0.485354	0.504063	0.438812	0.334384	0.513232	0.51665	0.54736
Turkey4	0.445799	0.445617	0.474587	0.506891	0.512676	0.442988	0.491151	0.517984	0.527438	0.523876	0.462073	0.512725	0.414724	0.51202	0.473676	0.519323	0.469606	0.507458	0.441217	0.427646	0.450635	0.475439	0.497169	0.542975	0.482069	0.472359	0.412403	0.479461	0.479846	0.419435	0.514323	0.46327	0.445364	0.432757	0.494759	0.455038	0.435953	0.470549	0.51548	0.523529	0.427985	0.514115	0.53244	0.509972	0.57572	0.379688
Afghanistan2	0.504048	0.505276	0.406022	0.583797	0.621018	0.554598	0.585372	0.617516	0.622733	0.602841	0.564855	0.612002	0.547413	0.624656	0.583662	0.633126	0.57434	0.618857	0.603236	0.442781	0.597124	0.567644	0.592492	0.600128	0.58982	0.493715	0.55725	0.565696	0.441462	0.487706	0.614509	0.366413	0.463008	0.532864	0.625901	0.612173	0.603865	0.570699	0.578434	0.576325	0.537741	0.282595	0.618957	0.62809	0.670235	0.375778	0.54985
India2	0.68927	0.68769	0.669259	0.751007	0.718122	0.63891	0.588641	0.502892	0.643146	0.606427	0.699482	0.758829	0.704723	0.753915	0.647019	0.758202	0.694596	0.493869	0.74496	0.744162	0.738604	0.697059	0.704198	0.728944	0.699613	0.698365	0.673309	0.685763	0.71876	0.691496	0.672724	0.714986	0.7266	0.732797	0.720197	0.753215	0.746945	0.714119	0.637848	0.711323	0.696936	0.7292	0.601971	0.637815	0.497903	0.675927	0.696403	0.74788
Russia1	0.410018	0.386226	0.358301	0.549129	0.543226	0.403709	0.42238	0.430081	0.468622	0.425198	0.451304	0.547137	0.412069	0.563493	0.441246	0.56928	0.401303	0.437338	0.529071	0.46704	0.516077	0.430106	0.460112	0.527173	0.458143	0.388148	0.411852	0.41075	0.45174	0.409642	0.501336	0.409119	0.438777	0.467426	0.531968	0.538042	0.525609	0.480809	0.409778	0.486781	0.40626	0.403894	0.460596	0.504094	0.503478	0.38623	0.454593	0.486523	0.616785
India3	0.488515	0.482636	0.430728	0.593446	0.559599	0.400829	0.306432	0.285397	0.459706	0.385196	0.506314	0.599148	0.510195	0.598499	0.45259	0.61803	0.505822	0.287701	0.585168	0.555887	0.563766	0.496615	0.520377	0.592291	0.524195	0.506366	0.459488	0.497982	0.539922	0.488487	0.444802	0.523366	0.543391	0.540346	0.541236	0.594996	0.57231	0.529881	0.406372	0.524496	0.50619	0.554337	0.374489	0.414399	0.364712	0.477556	0.514087	0.582875	0.514652
India4	0.436029	0.464826	0.387828	0.536318	0.551624	0.458278	0.483627	0.517779	0.552558	0.526957	0.498098	0.562458	0.479694	0.565931	0.534166	0.571217	0.533296	0.523068	0.569712	0.429321	0.525444	0.526662	0.553903	0.60336	0.546786	0.474079	0.46955	0.525857	0.471604	0.440838	0.509767	0.388913	0.440999	0.455443	0.559935	0.579354	0.556039	0.518331	0.51561	0.540784	0.500072	0.358565	0.500161	0.49783	0.592991	0.378941	0.512301	0.372779	0.685792
India5	0.445956	0.434406	0.455308	0.555539	0.507774	0.394368	0.370019	0.39249	0.465293	0.422642	0.47049	0.551724	0.450635	0.550651	0.449597	0.580033	0.450232	0.382881	0.550168	0.524759	0.525618	0.439988	0.46909	0.558179	0.44452	0.457814	0.438852	0.446578	0.477465	0.409533	0.426818	0.474983	0.50811	0.502251	0.537736	0.564714	0.549893	0.44783	0.44954	0.49565	0.465272	0.516553	0.421899	0.427247	0.457937	0.46466	0.485487	0.570382	0.60245
Kazakhstan1	0.473398	0.536381	0.563783	0.454873	0.429454	0.476492	0.538492	0.599515	0.606195	0.606368	0.459742	0.430647	0.430167	0.417993	0.560067	0.427839	0.544179	0.597212	0.542418	0.533343	0.37379	0.544817	0.562932	0.607281	0.550279	0.552679	0.511035	0.551023	0.557978	0.492171	0.356929	0.576963	0.518849	0.384419	0.539409	0.547085	0.527658	0.493985	0.587632	0.57596	0.503616	0.606535	0.472721	0.463465	0.650311	0.556593	0.520398	0.642716	0.728808
Turkey5	0.45772	0.433319	0.447689	0.543747	0.561033	0.48748	0.513765	0.545857	0.557377	0.52109	0.499239	0.560783	0.465006	0.565592	0.487663	0.588699	0.466945	0.547685	0.542498	0.489811	0.534822	0.481531	0.501427	0.529474	0.495974	0.474753	0.491289	0.478815	0.471069	0.443098	0.541247	0.427052	0.491121	0.506252	0.545185	0.556437	0.547353	0.517329	0.505075	0.491295	0.435737	0.424613	0.549318	0.542216	0.610703	0.42521	0.484691	0.479249	0.703041
Argentina1	0.45637	0.366614	0.442779	0.557491	0.548523	0.449376	0.501071	0.544983	0.479801	0.448125	0.423476	0.557126	0.386386	0.551023	0.508598	0.572413	0.328147	0.541182	0.564907	0.539306	0.526957	0.39654	0.417801	0.549418	0.409397	0.408701	0.465517	0.309246	0.497826	0.440418	0.527381	0.498024	0.542454	0.52329	0.56263	0.574178	0.564165	0.485055	0.535154	0.541267	0.475246	0.522413	0.53561	0.539306	0.5986	0.515959	0.499482	0.584273	0.689305
Uzbekistan2	0.377989	0.380925	0.421426	0.427266	0.419852	0.369643	0.463141	0.529521	0.487701	0.462999	0.366105	0.418341	0.288353	0.428	0.46169	0.427023	0.36455	0.5316	0.483866	0.452388	0.426344	0.396263	0.419401	0.511659	0.423508	0.400407	0.398886	0.370887	0.456561	0.381877	0.45716	0.440126	0.457404	0.441912	0.501529	0.511742	0.483637	0.438211	0.489414	0.472193	0.398456	0.477128	0.497858	0.497865	0.599573	0.448236	0.434775	0.541377	0.697348
Uzbekistan3	0.458248	0.379092	0.479224	0.582214	0.564899	0.477352	0.502574	0.549566	0.43751	0.465042	0.46032	0.570814	0.412618	0.57752	0.496018	0.602959	0.338726	0.526701	0.564149	0.547619	0.549548	0.429165	0.441197	0.560483	0.438142	0.432554	0.473079	0.391627	0.504158	0.450635	0.506548	0.511483	0.539068	0.551678	0.574306	0.580718	0.561687	0.475493	0.528841	0.532076	0.48854	0.53928	0.537399	0.532966	0.587877	0.520512	0.510862	0.598712	0.687258
Syria3	0.396853	0.415218	0.441507	0.502589	0.491071	0.408324	0.446324	0.494606	0.486945	0.48066	0.437615	0.497113	0.388378	0.505877	0.444995	0.519302	0.439976	0.487533	0.42826	0.40682	0.42907	0.434316	0.456735	0.537093	0.463263	0.450477	0.384648	0.448313	0.478714	0.404109	0.481449	0.467842	0.4064	0.424521	0.477951	0.464883	0.436026	0.46027	0.470943	0.492976	0.412148	0.492128	0.490297	0.463973	0.558735	0.405211	0.374786	0.547836	0.674887
Thailand1	0.487281	0.489444	0.429962	0.57223	0.584424	0.483469	0.488002	0.494407	0.552849	0.520338	0.515341	0.587515	0.511943	0.600737	0.543482	0.604871	0.522983	0.495818	0.584225	0.506483	0.571663	0.519197	0.546201	0.577133	0.531774	0.502153	0.511476	0.5302	0.492228	0.475858	0.551406	0.452512	0.50437	0.519466	0.589472	0.58768	0.577655	0.52947	0.491076	0.548892	0.481267	0.433049	0.544272	0.543511	0.555535	0.427147	0.511225	0.466634	0.661953
Iran4	0.400685	0.35531	0.436423	0.53704	0.539703	0.455668	0.501864	0.553402	0.522489	0.495999	0.460138	0.53561	0.398563	0.551861	0.484237	0.559204	0.404426	0.552114	0.535179	0.472788	0.512572	0.316681	0.347317	0.491416	0.365858	0.430973	0.452489	0.425291	0.443122	0.399348	0.521275	0.416493	0.48327	0.496893	0.561917	0.551163	0.538001	0.442114	0.511754	0.518697	0.441144	0.406123	0.545245	0.533323	0.608192	0.432963	0.483931	0.491382	0.703679
Iran5	0.490758	0.492162	0.394688	0.55472	0.606424	0.516641	0.545918	0.573803	0.584519	0.565385	0.544581	0.595674	0.520623	0.612631	0.547278	0.624513	0.533445	0.576389	0.574972	0.460165	0.584603	0.527459	0.552404	0.587521	0.549059	0.46267	0.520506	0.535281	0.449738	0.456204	0.594016	0.369372	0.465525	0.515362	0.597186	0.581803	0.575219	0.546219	0.529584	0.547346	0.501576	0.326534	0.592087	0.593204	0.631353	0.374071	0.536903	0.34213	0.718166
Bangladesh1	0.543988	0.513366	0.485547	0.610367	0.609342	0.552436	0.53652	0.511137	0.56925	0.559514	0.577828	0.635438	0.561675	0.636297	0.582114	0.645591	0.578516	0.519627	0.631006	0.546669	0.623839	0.575446	0.601091	0.635385	0.600433	0.514436	0.562132	0.562776	0.559143	0.514595	0.57734	0.456635	0.527846	0.56873	0.623304	0.631627	0.628716	0.57174	0.565949	0.604847	0.56188	0.416173	0.549067	0.58492	0.562724	0.44112	0.586813	0.456044	0.653737
Bangladesh2	0.436135	0.436521	0.405078	0.533353	0.517404	0.38159	0.370196	0.342093	0.469322	0.424695	0.466981	0.542408	0.445581	0.539691	0.447991	0.564911	0.473332	0.345927	0.510682	0.466791	0.495317	0.477725	0.502472	0.569053	0.494456	0.47274	0.410007	0.458783	0.490756	0.447153	0.47104	0.466301	0.458339	0.468414	0.499304	0.529857	0.509489	0.500073	0.434397	0.507044	0.43898	0.472741	0.432222	0.453602	0.411286	0.380146	0.395357	0.518989	0.582711
Bangladesh3	0.434487	0.447924	0.348283	0.541585	0.565647	0.484873	0.506866	0.54483	0.560704	0.529185	0.500901	0.573638	0.48097	0.591286	0.513924	0.599134	0.510903	0.550439	0.560485	0.404433	0.54548	0.50131	0.528267	0.560393	0.524083	0.446955	0.478594	0.498501	0.430115	0.433024	0.556778	0.343358	0.434101	0.478254	0.566888	0.565778	0.555937	0.522168	0.520348	0.51214	0.466114	0.244152	0.552435	0.56027	0.607469	0.315356	0.504031	0.303264	0.698415
India6	0.414303	0.38787	0.378635	0.535197	0.54188	0.400027	0.424238	0.476323	0.465775	0.434223	0.445421	0.526587	0.40208	0.540544	0.465449	0.559227	0.410317	0.486133	0.524376	0.467177	0.522526	0.351153	0.369661	0.530487	0.357204	0.378382	0.445893	0.424307	0.427688	0.3799	0.498144	0.402066	0.473572	0.485775	0.536392	0.546904	0.522644	0.421583	0.491133	0.51664	0.450261	0.432329	0.507235	0.517271	0.554574	0.414215	0.462743	0.50294	0.666344
Afghanistan3	0.439271	0.448852	0.376748	0.566536	0.570203	0.472005	0.464281	0.514856	0.530034	0.50303	0.48022	0.568142	0.482164	0.587508	0.497473	0.602612	0.510677	0.515348	0.555205	0.449896	0.54733	0.502211	0.533615	0.578896	0.526168	0.438589	0.460013	0.507331	0.442733	0.449406	0.555978	0.389952	0.448899	0.4793	0.556743	0.555987	0.535968	0.525929	0.522797	0.546144	0.477792	0.367865	0.532102	0.536788	0.576589	0.39588	0.480185	0.405702	0.694942
Australia1	0.48203	0.471371	0.488014	0.49191	0.482505	0.480044	0.548728	0.595522	0.537504	0.549876	0.472595	0.47147	0.41227	0.477418	0.532352	0.492668	0.44734	0.600695	0.529748	0.522954	0.482294	0.454985	0.475751	0.563675	0.465913	0.498148	0.485099	0.435294	0.518987	0.474689	0.547662	0.521964	0.526146	0.507648	0.565878	0.557272	0.535914	0.483876	0.558757	0.544747	0.467648	0.568948	0.569697	0.5462	0.650088	0.526738	0.494615	0.608269	0.728076
Turkey6	0.682142	0.70621	0.721487	0.698647	0.694143	0.699079	0.735335	0.751916	0.745503	0.748749	0.691515	0.68717	0.682912	0.680496	0.720652	0.683599	0.710889	0.75374	0.688863	0.689099	0.681804	0.710035	0.718151	0.698022	0.713424	0.710901	0.704624	0.71583	0.706782	0.682771	0.703515	0.716048	0.692662	0.676461	0.685952	0.686499	0.676675	0.707672	0.727273	0.72699	0.684269	0.721922	0.723465	0.70268	0.764513	0.721148	0.696475	0.733364	0.783697
Pakistan8	0.436668	0.447466	0.345521	0.579505	0.584008	0.461327	0.433419	0.462795	0.483286	0.433721	0.495857	0.596074	0.469775	0.605385	0.491896	0.617223	0.465342	0.470245	0.581585	0.453616	0.568449	0.490505	0.513453	0.583986	0.519393	0.423425	0.449524	0.469046	0.45095	0.445337	0.551782	0.411789	0.473564	0.497395	0.576548	0.589217	0.577787	0.537803	0.517425	0.525082	0.493791	0.353224	0.477411	0.541816	0.532021	0.377987	0.496291	0.384457	0.668584
Pakistan9	0.414674	0.401757	0.39197	0.512231	0.50199	0.414066	0.450529	0.484678	0.512867	0.468651	0.462369	0.514077	0.408845	0.532933	0.492211	0.540141	0.468349	0.490904	0.547443	0.443323	0.487232	0.462661	0.489716	0.564058	0.481228	0.438354	0.447555	0.461888	0.454521	0.424002	0.50269	0.401084	0.445079	0.447911	0.532368	0.551791	0.535547	0.483589	0.508569	0.50969	0.434612	0.377097	0.482418	0.506555	0.5591	0.382919	0.484924	0.437015	0.680254
Iran6	0.483144	0.473386	0.430181	0.531828	0.577884	0.513149	0.560735	0.602378	0.609127	0.586491	0.513748	0.570634	0.488524	0.581463	0.566534	0.580575	0.535714	0.602771	0.52711	0.398751	0.499634	0.525988	0.555923	0.588659	0.556369	0.482826	0.501917	0.536578	0.462571	0.469466	0.584395	0.381215	0.425699	0.486177	0.568375	0.541431	0.539176	0.538101	0.560678	0.538766	0.471572	0.341923	0.606565	0.600533	0.65713	0.370394	0.498923	0.36463	0.739742
Jordan3	0.513885	0.545843	0.577584	0.501835	0.514834	0.527391	0.587523	0.633598	0.619068	0.62693	0.500368	0.485754	0.485844	0.504723	0.583309	0.518425	0.57181	0.63177	0.297337	0.355299	0.350527	0.552434	0.566924	0.612027	0.575456	0.569334	0.45477	0.570903	0.577443	0.503003	0.571581	0.565163	0.419569	0.435776	0.423523	0.364414	0.337584	0.517707	0.580961	0.554828	0.484494	0.579323	0.616618	0.554521	0.684528	0.510654	0.449532	0.624684	0.753383
Jordan4	0.495178	0.527503	0.5646	0.510908	0.512468	0.51828	0.579575	0.625705	0.617027	0.61438	0.489309	0.483862	0.486963	0.494107	0.579025	0.501436	0.560633	0.626864	0.37557	0.406204	0.282633	0.536692	0.558118	0.596913	0.559414	0.558967	0.483265	0.561025	0.560816	0.499469	0.553167	0.562989	0.443113	0.465972	0.44739	0.440315	0.426598	0.504442	0.577768	0.555298	0.480322	0.578112	0.617447	0.56991	0.681457	0.524295	0.468179	0.625589	0.752263
Jordan5	0.476601	0.509705	0.543631	0.502577	0.504254	0.498641	0.566689	0.612908	0.605405	0.604658	0.4833	0.478647	0.460256	0.486806	0.566038	0.497345	0.542485	0.613604	0.307787	0.340542	0.300248	0.51965	0.544495	0.590337	0.544405	0.544224	0.435227	0.536959	0.553268	0.478956	0.541247	0.544073	0.404195	0.41324	0.378417	0.362877	0.349748	0.501615	0.567999	0.539392	0.44313	0.564913	0.605388	0.541276	0.669057	0.504098	0.438597	0.615531	0.743707
Israel4	0.506231	0.527018	0.559657	0.51517	0.530717	0.519241	0.576517	0.616795	0.605952	0.610382	0.517491	0.500362	0.480931	0.515192	0.562319	0.530641	0.548995	0.620367	0.151816	0.31019	0.442984	0.539446	0.562339	0.59459	0.567173	0.546571	0.41423	0.54908	0.55674	0.487231	0.554686	0.548349	0.418753	0.4624	0.361698	0.271333	0.264914	0.5249	0.569741	0.54021	0.457668	0.561239	0.604331	0.527383	0.673708	0.493066	0.460391	0.603381	0.742233
Turkey7	0.459904	0.487507	0.496652	0.497115	0.509386	0.485037	0.546582	0.596059	0.589517	0.581557	0.48751	0.494314	0.463835	0.505705	0.536324	0.513625	0.532427	0.598087	0.224555	0.274034	0.407147	0.500795	0.529403	0.56524	0.533746	0.503454	0.418257	0.519935	0.518351	0.443661	0.536836	0.48318	0.393596	0.402265	0.418962	0.368819	0.332128	0.491338	0.543418	0.523992	0.440888	0.496839	0.587397	0.523781	0.65232	0.453661	0.44899	0.535372	0.732579
Turkey8	0.401736	0.423647	0.42602	0.480491	0.480957	0.43404	0.507228	0.571581	0.560058	0.539165	0.435953	0.478503	0.409334	0.486077	0.500535	0.506281	0.476733	0.571692	0.415453	0.316677	0.369325	0.468819	0.496048	0.543237	0.489681	0.466585	0.413015	0.471545	0.463082	0.417527	0.514251	0.431532	0.367735	0.403473	0.452827	0.440263	0.422781	0.467262	0.520614	0.505582	0.411433	0.420101	0.550392	0.521678	0.636377	0.396928	0.414731	0.478489	0.728779
Austria1	0.407566	0.349566	0.456165	0.453964	0.429902	0.425696	0.494836	0.547753	0.469784	0.461263	0.375453	0.441448	0.260288	0.45579	0.487848	0.458256	0.286217	0.548105	0.522741	0.508235	0.458946	0.378641	0.403157	0.533533	0.400885	0.401713	0.430073	0.338092	0.467691	0.395356	0.457356	0.482889	0.491128	0.474186	0.534377	0.542652	0.524291	0.416253	0.532718	0.524782	0.426945	0.506627	0.508964	0.497266	0.613517	0.483299	0.463583	0.572475	0.703047
Hungary1	0.441483	0.502659	0.51187	0.362796	0.331483	0.40754	0.493503	0.560897	0.570427	0.566688	0.381263	0.328639	0.356238	0.323549	0.533648	0.332539	0.537925	0.563827	0.509184	0.502827	0.407011	0.505488	0.534774	0.566179	0.523817	0.518652	0.468461	0.529962	0.488526	0.429247	0.465614	0.522778	0.476212	0.409416	0.532807	0.540536	0.504473	0.444743	0.5362	0.548349	0.443895	0.558614	0.540372	0.48821	0.621613	0.512888	0.493715	0.593832	0.710777
Libya1	0.470185	0.495018	0.382366	0.592237	0.61548	0.499179	0.517119	0.523165	0.575127	0.532835	0.54797	0.605098	0.520818	0.617169	0.54848	0.628225	0.526535	0.524136	0.587921	0.455942	0.588431	0.534544	0.557843	0.587183	0.550317	0.468373	0.524195	0.532251	0.451284	0.471347	0.583857	0.372928	0.486482	0.527451	0.608796	0.601415	0.59409	0.561607	0.510038	0.544625	0.515456	0.324796	0.571939	0.583559	0.582957	0.38284	0.518276	0.336992	0.683469
Bangladesh4	0.505712	0.496218	0.470028	0.602955	0.569066	0.445311	0.375419	0.294264	0.484473	0.423514	0.515545	0.613942	0.523123	0.608366	0.47444	0.633085	0.509482	0.308799	0.597546	0.57674	0.583272	0.512238	0.538606	0.600221	0.535286	0.524737	0.492806	0.502747	0.565423	0.498082	0.494155	0.542393	0.562386	0.565706	0.571164	0.613371	0.602631	0.539469	0.452869	0.560952	0.523261	0.557065	0.4074	0.452665	0.358139	0.493635	0.539273	0.605891	0.507146
Iran7	0.489538	0.489347	0.417185	0.582335	0.626083	0.553581	0.576535	0.606815	0.610277	0.584282	0.562008	0.628253	0.537875	0.635602	0.576823	0.646598	0.541275	0.605545	0.599003	0.468886	0.603998	0.546305	0.564861	0.590145	0.571206	0.486588	0.547329	0.545388	0.460113	0.499865	0.608835	0.401082	0.48389	0.534293	0.613471	0.591307	0.589906	0.576835	0.574843	0.562072	0.518588	0.328068	0.60763	0.622609	0.661186	0.393578	0.539966	0.312581	0.733614
Turkey9	0.415691	0.39064	0.377657	0.497488	0.536672	0.456404	0.496603	0.533069	0.516492	0.502298	0.466859	0.52808	0.423394	0.53871	0.488426	0.552792	0.433578	0.537549	0.535081	0.43814	0.518318	0.395892	0.419957	0.485524	0.441353	0.391027	0.456233	0.449034	0.421152	0.392769	0.51333	0.381541	0.456841	0.470541	0.544957	0.532044	0.52261	0.46442	0.501721	0.515862	0.439947	0.371463	0.539353	0.546458	0.595708	0.360354	0.459416	0.417443	0.69114
Turkey10	0.479605	0.487162	0.386046	0.579275	0.604444	0.543629	0.571984	0.607892	0.616352	0.590943	0.545299	0.596445	0.528755	0.61082	0.568701	0.618546	0.55984	0.609056	0.593318	0.435738	0.581919	0.546702	0.573659	0.582364	0.571516	0.470681	0.541504	0.55783	0.458775	0.468581	0.592843	0.344282	0.460643	0.512977	0.613603	0.598178	0.590112	0.551469	0.561518	0.562829	0.514699	0.257109	0.604543	0.613545	0.665922	0.374113	0.533978	0.268727	0.741042
Pakistan10	0.435647	0.437937	0.452224	0.527434	0.492133	0.349902	0.339831	0.39169	0.438605	0.417007	0.448404	0.5202	0.430645	0.526395	0.380397	0.53769	0.47924	0.386894	0.558632	0.523725	0.502343	0.473231	0.500983	0.503134	0.495518	0.490825	0.419477	0.468231	0.50465	0.442915	0.475498	0.494282	0.508685	0.482865	0.542136	0.564134	0.543429	0.49391	0.444559	0.506762	0.42293	0.515514	0.426355	0.45395	0.451313	0.456824	0.459349	0.566795	0.602842
China3	0.463755	0.465491	0.477519	0.552198	0.521163	0.420061	0.422387	0.432258	0.48152	0.448253	0.454726	0.526338	0.449016	0.537811	0.467426	0.540966	0.489673	0.433401	0.541138	0.514895	0.505985	0.493429	0.506109	0.563074	0.501622	0.498791	0.448549	0.489768	0.525048	0.452864	0.503648	0.512212	0.509518	0.491782	0.51575	0.542583	0.527559	0.493177	0.46256	0.499397	0.430378	0.530388	0.481934	0.472741	0.504874	0.481166	0.480065	0.575935	0.634736
China4	0.43929	0.469606	0.498425	0.42772	0.400108	0.431697	0.496922	0.541852	0.542644	0.537885	0.399939	0.403436	0.361861	0.414981	0.518869	0.40334	0.502132	0.542232	0.512877	0.492762	0.413697	0.475119	0.505251	0.55361	0.499488	0.507927	0.450911	0.495407	0.505176	0.432713	0.446273	0.512434	0.465802	0.4047	0.523319	0.529531	0.497829	0.44893	0.527814	0.524798	0.430629	0.54124	0.517141	0.498801	0.608073	0.494565	0.483756	0.588668	0.695317
China5	0.434875	0.423106	0.459662	0.529825	0.529133	0.422301	0.449239	0.482388	0.494325	0.45368	0.431934	0.535367	0.404949	0.528459	0.506182	0.552575	0.408395	0.481738	0.548817	0.517537	0.504812	0.435241	0.447964	0.55434	0.452364	0.452709	0.437472	0.431072	0.517907	0.42885	0.490787	0.491187	0.518536	0.48644	0.537692	0.548357	0.529833	0.478374	0.496041	0.524029	0.455348	0.535336	0.499824	0.487475	0.544988	0.488247	0.481152	0.581335	0.66122
China6	0.499074	0.502153	0.53207	0.489871	0.487312	0.471961	0.527142	0.577335	0.599447	0.573886	0.471564	0.478718	0.453758	0.458327	0.551196	0.486924	0.539823	0.569868	0.535092	0.517409	0.406309	0.524682	0.549531	0.56311	0.542647	0.546377	0.504487	0.544798	0.528543	0.464854	0.484097	0.534362	0.516182	0.419847	0.534895	0.548493	0.537068	0.495873	0.536529	0.538942	0.464449	0.559421	0.530742	0.511912	0.625742	0.526089	0.516336	0.592834	0.711146
China7	0.465695	0.449224	0.406094	0.558594	0.571177	0.48401	0.506394	0.54173	0.561537	0.526526	0.501009	0.573834	0.488072	0.584348	0.53272	0.5943	0.516076	0.537508	0.562917	0.444164	0.544078	0.513168	0.538228	0.577399	0.524617	0.47428	0.501583	0.505704	0.44926	0.431778	0.553494	0.379941	0.465612	0.500837	0.573338	0.574606	0.556945	0.532029	0.510818	0.546851	0.478268	0.371276	0.573912	0.554941	0.603792	0.379588	0.504428	0.362352	0.693315
France1	0.467509	0.492056	0.448581	0.535655	0.556142	0.503291	0.543828	0.586765	0.595908	0.570276	0.503975	0.546035	0.482188	0.545737	0.555472	0.556803	0.540507	0.58477	0.55552	0.453882	0.506105	0.525825	0.543095	0.578304	0.559483	0.480953	0.507205	0.542246	0.487596	0.462436	0.520643	0.438878	0.454968	0.456377	0.566477	0.556368	0.531841	0.521215	0.563782	0.55758	0.490492	0.420656	0.536709	0.572448	0.643715	0.435642	0.513183	0.434713	0.719852
Austria2	0.448584	0.504759	0.509192	0.45958	0.45964	0.469438	0.522979	0.571979	0.580817	0.571953	0.447781	0.443537	0.429081	0.439564	0.540614	0.443871	0.524912	0.569215	0.52508	0.510113	0.433439	0.513734	0.537547	0.588459	0.523308	0.525573	0.49544	0.530188	0.527038	0.455989	0.438042	0.528965	0.496582	0.41999	0.538892	0.534855	0.519079	0.470904	0.552791	0.558797	0.487849	0.563581	0.50187	0.491574	0.624678	0.514622	0.527344	0.60958	0.722176
Pakistan11	0.381904	0.365717	0.404868	0.550112	0.51617	0.360869	0.357648	0.407015	0.480724	0.400761	0.449372	0.54582	0.417276	0.552698	0.420636	0.565883	0.401535	0.414653	0.529464	0.503324	0.505736	0.298583	0.325148	0.495297	0.368421	0.416108	0.425959	0.410666	0.467696	0.395418	0.456138	0.46186	0.500431	0.499492	0.531206	0.558329	0.533574	0.453366	0.44896	0.509342	0.462667	0.486774	0.442976	0.447935	0.481227	0.457925	0.455007	0.558952	0.616146
[truncated: 44 more columns]
